# Supplementary material for: Molecular Characterization Related to Ovary Early Development Mechanisms after Eyestalk Ablation in Exopalaemon carinicauda
Source: Biology (Basel). 2023 Apr 14;12(4):596. doi: 10.3390/biology12040596 (PMC10135610; doi:10.3390/biology12040596)
Supplement: Supplementary file 1 [file biology-12-00596-s001.zip]

Archive with 3 entries (3 files):
- revision----Supplementary material.pdf
- Supplementary material Table S1.csv
- Supplementary material Table S2.csv
