# Supplementary material for: Molecular Characterization Related to Ovary Early Development Mechanisms after Eyestalk Ablation in Exopalaemon carinicauda
Source: Biology (Basel). 2023 Apr 14;12(4):596. doi: 10.3390/biology12040596 (PMC10135610; doi:10.3390/biology12040596)
Supplement: Supplementary file 1 [file biology-12-00596-s001.zip › Supplementary material Table S1.csv]

Gene ID	length	GO_id	GO_term	Go_description	KO_id	KO_name	Pathway_id	Pathway_definition	COG_id	COG_Functional Categories	NR_hit-name	NR_description	Swiss-Prot_hit-name	Swiss-Prot_description	Pfam_id	Domain	Domain description
TRINITY_DN11482_c0_g1	1896	GO:0006807;	biological_process;;	BP:nitrogen compound metabolic process;;	K08069;K01435	VNN;BTD	map00780;;map00770;;map04977	Biotin metabolism);;Pantothenate and CoA biosynthesis);;Vitamin digestion and absorption)	COG0388	S:Function unknown)	ROT66862.1	putative vanin-like protein 2 isoform X1 [Penaeus vannamei])	sp|Q58CQ9|VNN1_BOVIN;;	Pantetheinase OS=Bos taurus OX=9913 GN=VNN1 PE=1 SV=1;;	PF19018;;PF00795	Vanin_C;;CN_hydrolase	Vanin C-terminal domain;;Carbon-nitrogen hydrolase
TRINITY_DN135420_c0_g1	369	GO:0030246;	molecular_function;;	MF:carbohydrate binding;;	------	------	------	------	------	------	AHA83583.1	C-type lectin 2 [Penaeus japonicus])	------	------	------	------	------
TRINITY_DN7449_c0_g1	1481	GO:0045329;;GO:0005739;;GO:0008336;;GO:0016491;	biological_process;;cellular_component;;molecular_function;;molecular_function;;	BP:carnitine biosynthetic process;;CC:mitochondrion;;MF:gamma-butyrobetaine dioxygenase activity;;MF:oxidoreductase activity;;	K00471	E1.14.11.1	map00310	Lysine degradation)	COG2175	Q:Secondary metabolites biosynthesis, transport and catabolism)	XP_027211880.1	gamma-butyrobetaine dioxygenase-like isoform X1 [Penaeus vannamei])	sp|Q9QZU7|BODG_RAT;;	Gamma-butyrobetaine dioxygenase OS=Rattus norvegicus OX=10116 GN=Bbox1 PE=1 SV=1;;	PF02668;;PF06155	TauD;;GBBH-like_N	Taurine catabolism dioxygenase TauD, TfdA family;;Gamma-butyrobetaine hydroxylase-like, N-terminal
TRINITY_DN24477_c1_g1	873	GO:0032367;	biological_process;;	BP:intracellular cholesterol transport;;	K13443	NPC2	map04142	Lysosome)	ENOG4111Q8S	S:Function unknown)	QBQ04001.1	MD2 domain protein testis type [Hemigrapsus sanguineus])	sp|O97763|NPC2_PIG;;	NPC intracellular cholesterol transporter 2 OS=Sus scrofa OX=9823 GN=NPC2 PE=1 SV=1;;	PF02221	E1_DerP2_DerF2	ML domain
TRINITY_DN359_c0_g1	1144	------	------	------	------	------	------	------	------	------	------	------	------	------	------	------	------
TRINITY_DN38387_c0_g1	1208	GO:0030246;	molecular_function;;	MF:carbohydrate binding;;	------	------	------	------	------	------	XP_027221533.1	uncharacterized protein LOC113813696 [Penaeus vannamei])	------	------	------	------	------
TRINITY_DN41731_c0_g1	577	------	------	------	------	------	------	------	------	------	------	------	------	------	------	------	------
TRINITY_DN49335_c0_g1	728	GO:0016021;	cellular_component;;	CC:integral component of membrane;;	------	------	------	------	ENOG410ZWW6	S:Function unknown)	ROT75804.1	Heme-binding protein 2 [Penaeus vannamei])	sp|Q9R257|HEBP1_MOUSE;;	Heme-binding protein 1 OS=Mus musculus OX=10090 GN=Hebp1 PE=1 SV=2;;	PF04832	SOUL	SOUL heme-binding protein
TRINITY_DN7548_c0_g1	442	------	------	------	------	------	------	------	------	------	------	------	------	------	------	------	------
TRINITY_DN839_c6_g1	272	GO:0016021;;GO:0046872;;GO:0016491;	cellular_component;;molecular_function;;molecular_function;;	CC:integral component of membrane;;MF:metal ion binding;;MF:oxidoreductase activity;;	------	------	------	------	------	------	AZM68736.1	HcL1 [Palaemon carinicauda])	sp|P10787|HCYB_PANIN;;	Hemocyanin B chain OS=Panulirus interruptus OX=6735 PE=1 SV=1;;	PF03722	Hemocyanin_N	Hemocyanin, all-alpha domain
TRINITY_DN72755_c0_g2	317	GO:0030246;	molecular_function;;	MF:carbohydrate binding;;	------	------	------	------	------	------	QGV11341.1	C-type lectin 1 [Rimicaris exoculata])	------	------	------	------	------
