# Supplementary material for: Molecular Characterization Related to Ovary Early Development Mechanisms after Eyestalk Ablation in Exopalaemon carinicauda
Source: Biology (Basel). 2023 Apr 14;12(4):596. doi: 10.3390/biology12040596 (PMC10135610; doi:10.3390/biology12040596)
Supplement: Supplementary file 1 [file biology-12-00596-s001.zip › Supplementary material Table S2.csv]

Gene ID	length	GO_id	GO_term	Go_description	KO_id	KO_name	Pathway_id	Pathway_definition	COG_id	COG_Functional Categories	NR_hit-name	NR_description	Swiss-Prot_hit-name	Swiss-Prot_description	Pfam_id	Domain	Domain description
TRINITY_DN27128_c0_g1	306	------	------	------	------	------	------	------	------	------	------	------	------	------	------	------	------
TRINITY_DN12177_c0_g1	343	------	------	------	------	------	------	------	------	------	------	------	------	------	------	------	------
TRINITY_DN31925_c0_g1	1605	------	------	------	------	------	------	------	------	------	------	------	------	------	------	------	------
TRINITY_DN111434_c0_g1	215	------	------	------	------	------	------	------	------	------	------	------	------	------	------	------	------
TRINITY_DN16173_c0_g1	333	------	------	------	------	------	------	------	------	------	------	------	------	------	------	------	------
TRINITY_DN22039_c0_g2	1094	------	------	------	------	------	------	------	------	------	------	------	------	------	------	------	------
TRINITY_DN33699_c0_g1	1879	GO:0016787;	molecular_function;;	MF:hydrolase activity;;	------	------	------	------	COG3618	S:Function unknown)	XP_022323194.1	uncharacterized protein LOC111124546 isoform X1 [Crassostrea virginica])	sp|P55567|Y4MH_SINFN;;	Uncharacterized protein y4mH OS=Sinorhizobium fredii;;	PF04909	Amidohydro_2	Amidohydrolase
TRINITY_DN79238_c0_g2	806	------	------	------	------	------	------	------	------	------	------	------	------	------	------	------	------
TRINITY_DN2714_c0_g3	1896	------	------	------	------	------	------	------	------	------	------	------	------	------	------	------	------
TRINITY_DN111719_c0_g2	455	------	------	------	------	------	------	------	------	------	------	------	------	------	------	------	------
TRINITY_DN7332_c1_g1	3296	GO:0008270;;GO:0003676;	molecular_function;;molecular_function;;	MF:zinc ion binding;;MF:nucleic acid binding;;	K10632	BRAP	map04014	Ras signaling pathway)	ENOG410XSS2	S:Function unknown)	XP_027236747.1	BRCA1-associated protein-like [Penaeus vannamei])	sp|Q7Z569|BRAP_HUMAN;;	BRCA1-associated protein OS=Homo sapiens OX=9606 GN=BRAP PE=1 SV=2;;	PF07576;;PF02148;;PF13639;;PF13923;;PF00097;;PF14634;;PF12678;;PF17123;;PF10186;;PF13445	BRAP2;;zf-UBP;;zf-RING_2;;zf-C3HC4_2;;zf-C3HC4;;zf-RING_5;;zf-rbx1;;zf-RING_11;;Atg14;;zf-RING_UBOX	BRCA1-associated protein 2;;Zn-finger in ubiquitin-hydrolases and other protein;;Ring finger domain;;Zinc finger, C3HC4 type (RING finger);;Zinc finger, C3HC4 type (RING finger);;zinc-RING finger domain;;RING-H2 zinc finger domain;;RING-like zinc finger;;Vacuolar sorting 38 and autophagy-related subunit 14;;RING-type zinc-finger
TRINITY_DN12813_c0_g1	501	------	------	------	------	------	------	------	------	------	------	------	------	------	------	------	------
TRINITY_DN35671_c0_g2	329	------	------	------	------	------	------	------	------	------	------	------	------	------	------	------	------
TRINITY_DN36382_c0_g1	317	------	------	------	------	------	------	------	------	------	------	------	------	------	------	------	------
TRINITY_DN50504_c0_g1	516	------	------	------	------	------	------	------	------	------	------	------	------	------	------	------	------
TRINITY_DN69280_c0_g1	642	------	------	------	------	------	------	------	------	------	------	------	------	------	------	------	------
TRINITY_DN48553_c1_g1	1274	GO:0004523;;GO:0003676;	molecular_function;;molecular_function;;	MF:RNA-DNA hybrid ribonuclease activity;;MF:nucleic acid binding;;	------	------	------	------	------	------	ROT84526.1	pol [Penaeus vannamei])	------	------	------	------	------
TRINITY_DN127326_c1_g2	421	------	------	------	------	------	------	------	------	------	------	------	------	------	------	------	------
TRINITY_DN42472_c0_g2	254	------	------	------	------	------	------	------	------	------	------	------	------	------	------	------	------
TRINITY_DN39202_c0_g1	299	------	------	------	------	------	------	------	------	------	------	------	------	------	------	------	------
TRINITY_DN120940_c0_g1	223	------	------	------	------	------	------	------	------	------	------	------	------	------	------	------	------
TRINITY_DN7648_c0_g1	1826	GO:0006281;;GO:0006334;;GO:0000786;;GO:0140078;;GO:0004519;;GO:0003677;;GO:0046872;	biological_process;;biological_process;;cellular_component;;molecular_function;;molecular_function;;molecular_function;;molecular_function;;	BP:DNA repair;;BP:nucleosome assembly;;CC:nucleosome;;MF:class I DNA;;MF:endonuclease activity;;MF:DNA binding;;MF:metal ion binding;;	K10771	APEX1	map03410	Base excision repair)	COG0708	L:Replication, recombination and repair)	XP_027223583.1	DNA-(apurinic or apyrimidinic site) lyase-like [Penaeus vannamei])	sp|A0MTA1|APEX1_DANRE;;	DNA;;	PF03372	Exo_endo_phos	Endonuclease/Exonuclease/phosphatase family
TRINITY_DN14174_c1_g1	215	------	------	------	------	------	------	------	------	------	------	------	------	------	------	------	------
TRINITY_DN31922_c0_g1	391	------	------	------	------	------	------	------	------	------	------	------	------	------	------	------	------
TRINITY_DN21030_c0_g1	421	------	------	------	------	------	------	------	------	------	------	------	------	------	------	------	------
TRINITY_DN35350_c1_g1	334	------	------	------	------	------	------	------	------	------	------	------	------	------	------	------	------
TRINITY_DN28309_c0_g1	385	------	------	------	------	------	------	------	------	------	------	------	------	------	------	------	------
TRINITY_DN107553_c0_g1	507	------	------	------	------	------	------	------	------	------	------	------	------	------	------	------	------
TRINITY_DN78976_c0_g2	645	------	------	------	------	------	------	------	------	------	------	------	------	------	------	------	------
TRINITY_DN132094_c0_g1	288	------	------	------	------	------	------	------	------	------	------	------	------	------	------	------	------
TRINITY_DN59433_c0_g2	330	------	------	------	------	------	------	------	------	------	------	------	------	------	------	------	------
TRINITY_DN40183_c0_g2	359	------	------	------	------	------	------	------	------	------	------	------	------	------	------	------	------
TRINITY_DN57758_c0_g6	1599	GO:0016021;	cellular_component;;	CC:integral component of membrane;;	------	------	------	------	------	------	XP_027214826.1	uncharacterized protein LOC113807713 [Penaeus vannamei])	------	------	------	------	------
TRINITY_DN13440_c0_g1	1537	------	------	------	------	------	------	------	------	------	XP_027216591.1	uncharacterized protein LOC113809248 [Penaeus vannamei])	------	------	------	------	------
TRINITY_DN47329_c0_g2	301	------	------	------	K15622	MLF1	map05202	Transcriptional misregulation in cancer)	ENOG4111J7M	K:Transcription)	ASR74832.1	Myeloid leukemia factor [Penaeus japonicus])	sp|Q9NKV0|MLF_DROME;;	Myeloid leukemia factor OS=Drosophila melanogaster OX=7227 GN=Mlf PE=1 SV=2;;	PF10248	Mlf1IP	Myelodysplasia-myeloid leukemia factor 1-interacting protein
TRINITY_DN12552_c0_g1	772	------	------	------	------	------	------	------	------	------	------	------	------	------	------	------	------
TRINITY_DN51310_c0_g1	271	------	------	------	------	------	------	------	------	------	------	------	------	------	------	------	------
TRINITY_DN49055_c0_g1	335	------	------	------	------	------	------	------	------	------	------	------	------	------	------	------	------
TRINITY_DN19113_c0_g1	3774	GO:0016021;;GO:0005216;	cellular_component;;molecular_function;;	CC:integral component of membrane;;MF:ion channel activity;;	------	------	------	------	COG0666	S:Function unknown)	XP_027233639.1	transient receptor potential channel pyrexia-like [Penaeus vannamei])	sp|Q9W0Y6|PAIN_DROME;;	Transient receptor potential cation channel protein painless OS=Drosophila melanogaster OX=7227 GN=pain PE=1 SV=1;;	PF12796;;PF13637;;PF13606;;PF13857;;PF00023;;PF00520	Ank_2;;Ank_4;;Ank_3;;Ank_5;;Ank;;Ion_trans	Ankyrin repeats (3 copies);;Ankyrin repeats (many copies);;Ankyrin repeat;;Ankyrin repeats (many copies);;Ankyrin repeat;;Ion transport protein
TRINITY_DN39667_c0_g1	769	------	------	------	------	------	------	------	------	------	------	------	------	------	------	------	------
TRINITY_DN53067_c1_g1	2270	------	------	------	------	------	------	------	ENOG410YMVN	S:Function unknown)	XP_021002658.1	uncharacterized protein LOC110282855 [Parasteatoda tepidariorum])	------	------	------	------	------
TRINITY_DN21342_c0_g1	385	------	------	------	------	------	------	------	------	------	------	------	------	------	------	------	------
TRINITY_DN12993_c0_g3	265	------	------	------	------	------	------	------	------	------	------	------	------	------	------	------	------
TRINITY_DN14378_c0_g1	3667	GO:0006357;;GO:0016592;;GO:0003712;	biological_process;;cellular_component;;molecular_function;;	BP:regulation of transcription from RNA polymerase II promoter;;CC:mediator complex;;MF:transcription cofactor activity;;	K15133	MED17	map04919	Thyroid hormone signaling pathway)	ENOG410XRQ8	K:Transcription)	XP_027226461.1	mediator of RNA polymerase II transcription subunit 17-like isoform X2 [Penaeus vannamei])	sp|Q7PVZ2|MED17_ANOGA;;	Mediator of RNA polymerase II transcription subunit 17 OS=Anopheles gambiae OX=7165 GN=MED17 PE=3 SV=2;;	PF10156	Med17	Subunit 17 of Mediator complex
TRINITY_DN102980_c0_g1	295	------	------	------	------	------	------	------	------	------	------	------	------	------	------	------	------
TRINITY_DN114389_c0_g2	204	------	------	------	------	------	------	------	------	------	------	------	------	------	------	------	------
TRINITY_DN89019_c0_g1	307	------	------	------	------	------	------	------	------	------	------	------	------	------	PF04977	DivIC	Septum formation initiator
TRINITY_DN56682_c1_g1	258	------	------	------	------	------	------	------	------	------	------	------	------	------	------	------	------
TRINITY_DN15648_c0_g1	1347	GO:0005576;;GO:0008061;	cellular_component;;molecular_function;;	CC:extracellular region;;MF:chitin binding;;	------	------	------	------	------	------	XP_027234561.1	uncharacterized protein LOC113825900 [Penaeus vannamei])	------	------	------	------	------
TRINITY_DN113071_c0_g2	239	------	------	------	------	------	------	------	------	------	------	------	------	------	------	------	------
TRINITY_DN41926_c0_g1	371	------	------	------	------	------	------	------	------	------	------	------	------	------	------	------	------
TRINITY_DN9804_c0_g1	657	------	------	------	------	------	------	------	------	------	------	------	------	------	------	------	------
TRINITY_DN11895_c1_g1	218	------	------	------	------	------	------	------	------	------	------	------	------	------	------	------	------
TRINITY_DN34896_c0_g2	515	------	------	------	------	------	------	------	------	------	------	------	------	------	------	------	------
TRINITY_DN883_c0_g1	319	------	------	------	------	------	------	------	------	------	------	------	------	------	------	------	------
TRINITY_DN32865_c0_g3	661	------	------	------	------	------	------	------	------	------	------	------	------	------	------	------	------
TRINITY_DN42690_c0_g1	356	------	------	------	------	------	------	------	------	------	------	------	------	------	------	------	------
TRINITY_DN15547_c0_g1	571	GO:0016021;;GO:0004129;	cellular_component;;molecular_function;;	CC:integral component of membrane;;MF:cytochrome-c oxidase activity;;	K02268	COX6C	map00190;;map04260;;map05012;;map05010;;map05016;;map04932	Oxidative phosphorylation);;Cardiac muscle contraction);;Parkinson's disease);;Alzheimer's disease);;Huntington's disease);;Non-alcoholic fatty liver disease (NAFLD))	ENOG41124VH	O:Posttranslational modification, protein turnover, chaperones)	KAB7495562.1	Cytochrome c oxidase subunit 6C-1 [Armadillidium nasatum])	sp|P80977|CX6C1_THUOB;;	Cytochrome c oxidase subunit 6C-1 OS=Thunnus obesus OX=8241 PE=1 SV=2;;	PF02937	COX6C	Cytochrome c oxidase subunit VIc
TRINITY_DN33613_c0_g1	1464	GO:0016740;;GO:0004364;	molecular_function;;molecular_function;;	MF:transferase activity;;MF:glutathione transferase activity;;	K00799	GST, gst	map00480;;map05204;;map00983;;map00982;;map00980;;map05200;;map05418;;map04212;;map01524	Glutathione metabolism);;Chemical carcinogenesis);;Drug metabolism - other enzymes);;Drug metabolism - cytochrome P450);;Metabolism of xenobiotics by cytochrome P450);;Pathways in cancer);;Fluid shear stress and atherosclerosis);;Longevity regulating pathway - worm);;Platinum drug resistance)	COG0625	O:Posttranslational modification, protein turnover, chaperones)	XP_027236899.1	glutathione S-transferase 1-like isoform X1 [Penaeus vannamei])	sp|Q93113|GST1D_ANOGA;;	Glutathione S-transferase 1, isoform D OS=Anopheles gambiae OX=7165 GN=GstD1 PE=1 SV=1;;	PF02798;;PF13417;;PF13409;;PF14497;;PF00043;;PF13410	GST_N;;GST_N_3;;GST_N_2;;GST_C_3;;GST_C;;GST_C_2	Glutathione S-transferase, N-terminal domain;;Glutathione S-transferase, N-terminal domain;;Glutathione S-transferase, N-terminal domain;;Glutathione S-transferase, C-terminal domain;;Glutathione S-transferase, C-terminal domain;;Glutathione S-transferase, C-terminal domain
TRINITY_DN20106_c0_g1	391	------	------	------	------	------	------	------	------	------	------	------	------	------	PF03288	Pox_D5	Poxvirus D5 protein-like
TRINITY_DN44129_c1_g1	286	------	------	------	------	------	------	------	------	------	------	------	------	------	------	------	------
TRINITY_DN64578_c0_g1	1107	------	------	------	------	------	------	------	------	------	------	------	------	------	------	------	------
TRINITY_DN9031_c0_g2	419	------	------	------	------	------	------	------	------	------	------	------	------	------	------	------	------
TRINITY_DN18903_c0_g1	888	------	------	------	------	------	------	------	------	------	------	------	------	------	------	------	------
TRINITY_DN37393_c0_g3	808	------	------	------	------	------	------	------	------	------	------	------	------	------	------	------	------
TRINITY_DN20970_c3_g2	233	GO:0015074;;GO:0006310;;GO:0003964;;GO:0009007;;GO:0003677;	biological_process;;biological_process;;molecular_function;;molecular_function;;molecular_function;;	BP:DNA integration;;BP:DNA recombination;;MF:RNA-directed DNA polymerase activity;;MF:site-specific DNA-methyltransferas;;MF:DNA binding;;	------	------	------	------	ENOG410YRCY;;COG2801;;ENOG410Y6J4	S:Function unknown);;L:Replication, recombination and repair);;S:Function unknown)	XP_021379630.1	uncharacterized protein LOC110467064 [Mizuhopecten yessoensis])	------	------	PF00078	RVT_1	Reverse transcriptase (RNA-dependent DNA polymerase)
TRINITY_DN85253_c0_g3	498	------	------	------	------	------	------	------	------	------	------	------	------	------	------	------	------
TRINITY_DN126058_c0_g2	203	------	------	------	------	------	------	------	------	------	------	------	------	------	------	------	------
TRINITY_DN55408_c1_g2	201	------	------	------	------	------	------	------	------	------	------	------	------	------	------	------	------
TRINITY_DN34041_c0_g2	2867	------	------	------	------	------	------	------	------	------	------	------	------	------	------	------	------
TRINITY_DN59840_c0_g1	960	------	------	------	------	------	------	------	------	------	------	------	------	------	------	------	------
TRINITY_DN12084_c1_g1	565	------	------	------	------	------	------	------	------	------	------	------	------	------	------	------	------
TRINITY_DN90113_c0_g1	284	GO:0006364;;GO:0005730;;GO:0003723;	biological_process;;cellular_component;;molecular_function;;	BP:rRNA processing;;CC:nucleolus;;MF:RNA binding;;	K06961	KRR1	------	------	COG1094	S:Function unknown)	XP_027231679.1	KRR1 small subunit processome component homolog [Penaeus vannamei])	sp|Q3B7L9|KRR1_BOVIN;;	KRR1 small subunit processome component homolog OS=Bos taurus OX=9913 GN=KRR1 PE=2 SV=2;;	------	------	------
TRINITY_DN40532_c0_g2	238	------	------	------	------	------	------	------	------	------	------	------	------	------	------	------	------
TRINITY_DN102600_c0_g1	269	------	------	------	------	------	------	------	------	------	------	------	------	------	------	------	------
TRINITY_DN33523_c0_g1	759	------	------	------	------	------	------	------	------	------	------	------	------	------	------	------	------
TRINITY_DN89053_c1_g1	213	------	------	------	------	------	------	------	------	------	------	------	------	------	------	------	------
TRINITY_DN18342_c0_g1	505	------	------	------	------	------	------	------	------	------	------	------	------	------	------	------	------
TRINITY_DN58603_c0_g2	615	------	------	------	------	------	------	------	------	------	XP_021706484.1	tigger transposable element-derived protein 1-like [Aedes aegypti])	------	------	------	------	------
TRINITY_DN1742_c0_g2	2356	GO:0005737;;GO:0005634;;GO:0005667;;GO:0003700;;GO:0003677;;GO:0046983;	cellular_component;;cellular_component;;cellular_component;;molecular_function;;molecular_function;;molecular_function;;	CC:cytoplasm;;CC:nucleus;;CC:transcription factor complex;;MF:transcription factor activity, sequence-specific DNA binding;;MF:DNA binding;;MF:protein dimerization activity;;	------	------	------	------	ENOG4110EHH	S:Function unknown)	XP_027228744.1	aryl hydrocarbon receptor nuclear translocator-like protein 1 [Penaeus vannamei])	sp|Q9EPW1|BMAL1_RAT;;	Aryl hydrocarbon receptor nuclear translocator-like protein 1 OS=Rattus norvegicus OX=10116 GN=Arntl PE=2 SV=4;;	PF14598;;PF08447;;PF00989;;PF00010	PAS_11;;PAS_3;;PAS;;HLH	PAS domain;;PAS fold;;PAS fold;;Helix-loop-helix DNA-binding domain
TRINITY_DN15998_c0_g1	519	------	------	------	------	------	------	------	------	------	------	------	------	------	------	------	------
TRINITY_DN73571_c0_g1	466	------	------	------	------	------	------	------	------	------	------	------	------	------	------	------	------
TRINITY_DN6396_c0_g1	596	------	------	------	------	------	------	------	------	------	------	------	------	------	------	------	------
TRINITY_DN143717_c0_g1	346	------	------	------	------	------	------	------	------	------	------	------	------	------	------	------	------
TRINITY_DN15162_c0_g1	746	GO:0004252;	molecular_function;;	MF:serine-type endopeptidase activity;;	K14616	CUBN	map04977	Vitamin digestion and absorption)	------	------	ROT84272.1	hypothetical protein C7M84_022539 [Penaeus vannamei])	------	------	PF00431	CUB	CUB domain
TRINITY_DN12967_c0_g1	1194	------	------	------	------	------	------	------	------	------	XP_027238962.1	uncharacterized protein LOC113829993 [Penaeus vannamei])	------	------	------	------	------
TRINITY_DN88503_c0_g1	427	------	------	------	------	------	------	------	------	------	------	------	------	------	------	------	------
TRINITY_DN103023_c0_g1	420	------	------	------	------	------	------	------	------	------	------	------	------	------	------	------	------
TRINITY_DN18143_c0_g1	1140	------	------	------	------	------	------	------	------	------	------	------	------	------	------	------	------
TRINITY_DN23192_c0_g1	254	------	------	------	------	------	------	------	------	------	------	------	------	------	------	------	------
TRINITY_DN20254_c0_g1	703	------	------	------	------	------	------	------	------	------	------	------	------	------	------	------	------
TRINITY_DN72449_c0_g1	445	GO:0005576;;GO:0008061;	cellular_component;;molecular_function;;	CC:extracellular region;;MF:chitin binding;;	------	------	------	------	ENOG4111Y42	S:Function unknown)	XP_027208759.1	uncharacterized protein LOC113802383 [Penaeus vannamei])	sp|P0DPW5|TX11A_CORWE;;	U-scoloptoxi;;	PF01607	CBM_14	Chitin binding Peritrophin-A domain
TRINITY_DN148_c0_g1	3116	------	------	------	------	------	------	------	------	------	ROT71649.1	hypothetical protein C7M84_010008, partial [Penaeus vannamei])	------	------	------	------	------
TRINITY_DN10547_c0_g1	980	------	------	------	------	------	------	------	------	------	------	------	------	------	------	------	------
TRINITY_DN109652_c0_g1	524	------	------	------	------	------	------	------	------	------	------	------	------	------	------	------	------
TRINITY_DN22281_c0_g1	888	------	------	------	------	------	------	------	------	------	------	------	------	------	------	------	------
TRINITY_DN73672_c0_g2	215	------	------	------	------	------	------	------	------	------	------	------	------	------	------	------	------
TRINITY_DN16992_c0_g1	1537	------	------	------	------	------	------	------	------	------	------	------	------	------	------	------	------
TRINITY_DN102452_c0_g1	436	------	------	------	------	------	------	------	------	------	------	------	------	------	------	------	------
TRINITY_DN17936_c0_g1	3675	GO:0016021;;GO:0016491;	cellular_component;;molecular_function;;	CC:integral component of membrane;;MF:oxidoreductase activity;;	K15734	SDR16C5	map00830	Retinol metabolism)	COG1028	T:Signal transduction mechanisms)	XP_027214126.1	epidermal retinol dehydrogenase 2-like isoform X2 [Penaeus vannamei])	sp|Q05A13|S16C6_MOUSE;;	Short-chain dehydrogenase/reductase family 16C member 6 OS=Mus musculus OX=10090 GN=Sdr16c6 PE=2 SV=1;;	PF00106;;PF13561;;PF08659;;PF01370	adh_short;;adh_short_C2;;KR;;Epimerase	short chain dehydrogenase;;Enoyl-(Acyl carrier protein) reductase;;KR domain;;NAD dependent epimerase/dehydratase family
TRINITY_DN55510_c0_g1	215	------	------	------	------	------	------	------	------	------	------	------	------	------	------	------	------
TRINITY_DN15455_c1_g2	235	------	------	------	------	------	------	------	------	------	------	------	------	------	------	------	------
TRINITY_DN10374_c0_g1	511	------	------	------	------	------	------	------	------	------	------	------	------	------	------	------	------
TRINITY_DN21421_c0_g1	228	------	------	------	------	------	------	------	------	------	------	------	------	------	------	------	------
TRINITY_DN18260_c0_g1	707	GO:0005634;;GO:0003676;;GO:0003677;	cellular_component;;molecular_function;;molecular_function;;	CC:nucleus;;MF:nucleic acid binding;;MF:DNA binding;;	K22415;K22594	ZC3H11;POGZ	------	------	ENOG4110CDI;;ENOG410ZUXU	S:Function unknown);;	XP_034315882.1	uncharacterized protein LOC105345429 [Crassostrea gigas])	------	------	PF03184	DDE_1	DDE superfamily endonuclease
TRINITY_DN73165_c1_g2	375	------	------	------	------	------	------	------	------	------	------	------	------	------	------	------	------
TRINITY_DN156093_c0_g1	204	------	------	------	------	------	------	------	------	------	------	------	------	------	------	------	------
TRINITY_DN34411_c0_g1	1522	------	------	------	------	------	------	------	------	------	------	------	------	------	------	------	------
TRINITY_DN61184_c0_g4	779	------	------	------	------	------	------	------	------	------	------	------	------	------	PF13576	Pentapeptide_3	Pentapeptide repeats (9 copies)
TRINITY_DN14460_c0_g2	753	GO:0003995;;GO:0050660;	molecular_function;;molecular_function;;	MF:acyl-CoA dehydrogenase activity;;MF:flavin adenine dinucleotide binding;;	------	------	------	------	------	------	XP_027211579.1	acyl-CoA dehydrogenase family member 9, mitochondrial-like [Penaeus vannamei])	------	------	------	------	------
TRINITY_DN4569_c0_g1	1906	GO:0032259;;GO:0006412;;GO:0008168;	biological_process;;biological_process;;molecular_function;;	BP:methylation;;BP:translation;;MF:methyltransferase activity;;	------	------	------	------	COG5459	J:Translation, ribosomal structure and biogenesis)	XP_027226640.1	methyltransferase-like protein 17, mitochondrial [Penaeus vannamei])	sp|Q3U2U7|MET17_MOUSE;;	Methyltransferase-like protein 17, mitochondrial OS=Mus musculus OX=10090 GN=Mettl17 PE=2 SV=2;;	PF09243;;PF13489	Rsm22;;Methyltransf_23	Mitochondrial small ribosomal subunit Rsm22;;Methyltransferase domain
TRINITY_DN64079_c0_g1	456	------	------	------	------	------	------	------	------	------	------	------	------	------	------	------	------
TRINITY_DN5888_c0_g1	1891	------	------	------	------	------	------	------	------	------	------	------	------	------	------	------	------
TRINITY_DN136641_c0_g1	860	GO:0006457;;GO:0042026;;GO:0005576;;GO:0051082;;GO:0003755;;GO:0016018;	biological_process;;biological_process;;cellular_component;;molecular_function;;molecular_function;;molecular_function;;	BP:protein folding;;BP:protein refolding;;CC:extracellular region;;MF:unfolded protein binding;;MF:peptidyl-prolyl cis-trans isomerase activity;;MF:cyclosporin A binding;;	K03768	PPIB, ppiB	------	------	ENOG410Z0G4	S:Function unknown)	XP_022784085.1	peptidyl-prolyl cis-trans isomerase B-like [Stylophora pistillata])	sp|P24369|PPIB_MOUSE;;	Peptidyl-prolyl cis-trans isomerase B OS=Mus musculus OX=10090 GN=Ppib PE=1 SV=2;;	PF00160	Pro_isomerase	Cyclophilin type peptidyl-prolyl cis-trans isomerase/CLD
TRINITY_DN152651_c0_g1	243	------	------	------	------	------	------	------	------	------	------	------	------	------	------	------	------
TRINITY_DN9995_c0_g1	1259	------	------	------	------	------	------	------	------	------	------	------	------	------	------	------	------
TRINITY_DN112013_c0_g2	338	------	------	------	------	------	------	------	------	------	------	------	------	------	------	------	------
TRINITY_DN1323_c7_g1	444	------	------	------	------	------	------	------	------	------	------	------	------	------	------	------	------
TRINITY_DN16196_c0_g2	1035	------	------	------	------	------	------	------	------	------	------	------	------	------	------	------	------
TRINITY_DN14919_c3_g1	349	------	------	------	------	------	------	------	------	------	------	------	------	------	------	------	------
TRINITY_DN86407_c0_g2	456	------	------	------	------	------	------	------	------	------	------	------	------	------	------	------	------
TRINITY_DN98667_c0_g1	291	------	------	------	------	------	------	------	------	------	------	------	------	------	------	------	------
TRINITY_DN76790_c0_g1	465	------	------	------	------	------	------	------	------	------	------	------	------	------	PF00098	zf-CCHC	Zinc knuckle
TRINITY_DN71468_c0_g2	201	------	------	------	------	------	------	------	------	------	------	------	------	------	------	------	------
TRINITY_DN134820_c1_g1	406	------	------	------	------	------	------	------	------	------	------	------	------	------	------	------	------
TRINITY_DN4588_c0_g2	335	------	------	------	------	------	------	------	------	------	------	------	------	------	------	------	------
TRINITY_DN21018_c0_g1	4155	------	------	------	------	------	------	------	ENOG4111RAP	S:Function unknown)	XP_027233166.1	uncharacterized protein LOC113824610 [Penaeus vannamei])	sp|Q5SQH8|CF136_HUMAN;;	Uncharacterized protein C6orf136 OS=Homo sapiens OX=9606 GN=C6orf136 PE=2 SV=1;;	PF10184	DUF2358	Uncharacterized conserved protein (DUF2358)
TRINITY_DN57974_c1_g1	234	------	------	------	------	------	------	------	------	------	------	------	------	------	------	------	------
TRINITY_DN35238_c0_g1	703	------	------	------	------	------	------	------	------	------	------	------	------	------	------	------	------
TRINITY_DN76588_c0_g1	304	------	------	------	------	------	------	------	------	------	------	------	------	------	------	------	------
TRINITY_DN54471_c0_g1	221	------	------	------	------	------	------	------	------	------	------	------	------	------	------	------	------
TRINITY_DN97019_c0_g1	1843	------	------	------	------	------	------	------	------	------	------	------	------	------	------	------	------
TRINITY_DN18633_c0_g1	1499	------	------	------	------	------	------	------	------	------	------	------	------	------	------	------	------
TRINITY_DN27955_c1_g1	344	------	------	------	------	------	------	------	------	------	------	------	------	------	------	------	------
TRINITY_DN16607_c0_g1	393	------	------	------	------	------	------	------	------	------	------	------	------	------	------	------	------
TRINITY_DN54616_c0_g1	220	------	------	------	------	------	------	------	------	------	------	------	------	------	------	------	------
TRINITY_DN12873_c0_g2	241	------	------	------	------	------	------	------	------	------	------	------	------	------	------	------	------
TRINITY_DN38454_c0_g1	255	------	------	------	------	------	------	------	------	------	------	------	------	------	------	------	------
TRINITY_DN61184_c0_g3	392	------	------	------	------	------	------	------	------	------	------	------	------	------	------	------	------
TRINITY_DN18132_c0_g1	431	------	------	------	------	------	------	------	------	------	------	------	------	------	------	------	------
TRINITY_DN1933_c0_g5	468	------	------	------	------	------	------	------	------	------	------	------	------	------	------	------	------
TRINITY_DN14507_c0_g1	328	------	------	------	------	------	------	------	------	------	------	------	------	------	------	------	------
TRINITY_DN82094_c0_g1	435	------	------	------	------	------	------	------	------	------	------	------	------	------	------	------	------
TRINITY_DN9545_c0_g2	834	------	------	------	------	------	------	------	------	------	------	------	------	------	------	------	------
TRINITY_DN43878_c0_g1	489	------	------	------	------	------	------	------	------	------	------	------	------	------	------	------	------
TRINITY_DN73597_c0_g1	912	GO:0000028;;GO:0000462;;GO:0006412;;GO:0005840;;GO:0005763;;GO:0070181;;GO:0003735;;GO:0048027;	biological_process;;biological_process;;biological_process;;cellular_component;;cellular_component;;molecular_function;;molecular_function;;molecular_function;;	BP:ribosomal small subunit assembly;;BP:maturation of SSU-rRNA from tricistronic rRNA transcrip;;BP:translation;;CC:ribosome;;CC:mitochondrial small ribosomal subunit;;MF:small ribosomal subunit rRNA binding;;MF:structural constituent of ribosome;;MF:mRNA 5'-UTR binding;;	K02948	RP-S11, MRPS11, rpsK	map03010	Ribosome)	COG0100	L:Replication, recombination and repair)	XP_027216563.1	uncharacterized protein LOC113809230 [Penaeus vannamei])	sp|P82911|RT11_BOVIN;;	28S ribosomal protein S11, mitochondrial OS=Bos taurus OX=9913 GN=MRPS11 PE=1 SV=2;;	PF00411	Ribosomal_S11	Ribosomal protein S11
TRINITY_DN15724_c0_g2	367	------	------	------	------	------	------	------	------	------	------	------	------	------	------	------	------
TRINITY_DN38428_c0_g2	487	------	------	------	------	------	------	------	------	------	------	------	------	------	------	------	------
TRINITY_DN41332_c0_g1	835	------	------	------	------	------	------	------	------	------	------	------	------	------	------	------	------
TRINITY_DN90986_c0_g1	362	------	------	------	------	------	------	------	------	------	------	------	------	------	------	------	------
TRINITY_DN162668_c0_g1	254	------	------	------	------	------	------	------	------	------	------	------	------	------	------	------	------
TRINITY_DN76186_c1_g3	394	------	------	------	------	------	------	------	------	------	------	------	------	------	------	------	------
TRINITY_DN51792_c0_g1	219	------	------	------	------	------	------	------	------	------	------	------	------	------	------	------	------
TRINITY_DN103748_c0_g1	315	------	------	------	------	------	------	------	------	------	------	------	------	------	------	------	------
TRINITY_DN58899_c0_g1	382	------	------	------	------	------	------	------	------	------	------	------	------	------	------	------	------
TRINITY_DN13744_c0_g1	746	------	------	------	------	------	------	------	------	------	------	------	------	------	------	------	------
TRINITY_DN114623_c0_g1	341	------	------	------	------	------	------	------	------	------	------	------	------	------	------	------	------
TRINITY_DN5570_c0_g4	466	------	------	------	------	------	------	------	------	------	------	------	------	------	------	------	------
TRINITY_DN19096_c0_g1	220	GO:0051537;;GO:0050660;;GO:0016491;	molecular_function;;molecular_function;;molecular_function;;	MF:2 iron, 2 sulfur cluster binding;;MF:flavin adenine dinucleotide binding;;MF:oxidoreductase activity;;	K22747	AIFM3	------	------	COG0446	S:Function unknown)	XP_027239416.1	apoptosis-inducing factor 3-like [Penaeus vannamei])	sp|Q96NN9|AIFM3_HUMAN;;	Apoptosis-inducing factor 3 OS=Homo sapiens OX=9606 GN=AIFM3 PE=1 SV=1;;	PF07992;;PF00070	Pyr_redox_2;;Pyr_redox	Pyridine nucleotide-disulphide oxidoreductase;;Pyridine nucleotide-disulphide oxidoreductase
TRINITY_DN621_c0_g2	969	------	------	------	------	------	------	------	------	------	------	------	------	------	------	------	------
TRINITY_DN9367_c1_g2	340	------	------	------	------	------	------	------	------	------	XP_021355212.1	uncharacterized protein LOC110451492 [Mizuhopecten yessoensis])	------	------	------	------	------
TRINITY_DN143150_c1_g1	241	------	------	------	------	------	------	------	------	------	------	------	------	------	PF00098	zf-CCHC	Zinc knuckle
TRINITY_DN65249_c0_g1	310	------	------	------	------	------	------	------	------	------	------	------	------	------	------	------	------
TRINITY_DN2665_c2_g1	477	------	------	------	------	------	------	------	------	------	------	------	------	------	------	------	------
TRINITY_DN28182_c0_g2	387	GO:0015074;;GO:0004190;;GO:0003676;	biological_process;;molecular_function;;molecular_function;;	BP:DNA integration;;MF:aspartic-type endopeptidase activity;;MF:nucleic acid binding;;	------	------	------	------	COG2801	L:Replication, recombination and repair)	PIK59982.1	pol polyprotein [Apostichopus japonicus])	sp|Q99315|YG31B_YEAST;;	Transposon Ty3-G Gag-Pol polyprotein OS=Saccharomyces cerevisiae;;	PF17919;;PF17917	RT_RNaseH_2;;RT_RNaseH	RNase H-like domain found in reverse transcriptase;;RNase H-like domain found in reverse transcriptase
TRINITY_DN14317_c0_g1	689	------	------	------	------	------	------	------	ENOG4111SG9	S:Function unknown)	KRX52181.1	hypothetical protein T09_2865 [Trichinella sp. T9])	------	------	------	------	------
TRINITY_DN20968_c0_g1	1660	GO:0004222;;GO:0008270;	molecular_function;;molecular_function;;	MF:metalloendopeptidase activity;;MF:zinc ion binding;;	------	------	------	------	ENOG410ZPX7	O:Posttranslational modification, protein turnover, chaperones)	XP_027234228.1	zinc metalloproteinase nas-4-like isoform X1 [Penaeus vannamei])	sp|P55115|NAS15_CAEEL;;	Zinc metalloproteinase nas-15 OS=Caenorhabditis elegans OX=6239 GN=nas-15 PE=2 SV=2;;	PF01400;;PF01549	Astacin;;ShK	Astacin (Peptidase family M12A);;ShK domain-like
TRINITY_DN79163_c0_g1	491	------	------	------	------	------	------	------	------	------	XP_027235415.1	uncharacterized protein LOC113826735 [Penaeus vannamei])	------	------	------	------	------
TRINITY_DN15416_c0_g1	403	GO:0005319;	molecular_function;;	MF:lipid transporter activity;;	------	------	------	------	------	------	AFM82474.1	vitellogenin [Palaemon carinicauda])	sp|Q6RG02|VIT_PENME;;	Vitellogenin OS=Penaeus merguiensis OX=71412 PE=1 SV=2;;	------	------	------
TRINITY_DN87456_c0_g2	303	------	------	------	------	------	------	------	------	------	------	------	------	------	------	------	------
TRINITY_DN13175_c0_g3	239	------	------	------	------	------	------	------	------	------	------	------	------	------	------	------	------
TRINITY_DN18012_c0_g2	486	------	------	------	------	------	------	------	------	------	------	------	------	------	------	------	------
TRINITY_DN10566_c0_g1	268	------	------	------	------	------	------	------	------	------	------	------	------	------	------	------	------
TRINITY_DN170974_c0_g1	275	------	------	------	------	------	------	------	------	------	------	------	------	------	------	------	------
TRINITY_DN122384_c0_g1	462	------	------	------	------	------	------	------	------	------	------	------	------	------	------	------	------
TRINITY_DN3107_c0_g1	1458	------	------	------	------	------	------	------	------	------	------	------	------	------	------	------	------
TRINITY_DN24273_c0_g1	519	------	------	------	------	------	------	------	------	------	------	------	------	------	------	------	------
TRINITY_DN23394_c0_g1	273	------	------	------	------	------	------	------	------	------	------	------	------	------	------	------	------
TRINITY_DN98865_c0_g1	314	------	------	------	------	------	------	------	------	------	------	------	------	------	------	------	------
TRINITY_DN48746_c1_g1	463	------	------	------	------	------	------	------	------	------	------	------	------	------	------	------	------
TRINITY_DN51284_c0_g1	346	------	------	------	------	------	------	------	------	------	------	------	------	------	------	------	------
TRINITY_DN41227_c0_g1	488	------	------	------	------	------	------	------	------	------	------	------	------	------	------	------	------
TRINITY_DN126751_c0_g1	291	------	------	------	------	------	------	------	------	------	------	------	------	------	------	------	------
TRINITY_DN5126_c0_g1	1877	GO:0016021;;GO:0022857;	cellular_component;;molecular_function;;	CC:integral component of membrane;;MF:transmembrane transporter activity;;	K12301	SLC17A5	map04142	Lysosome)	ENOG410XPWC;;ENOG410XRH7	G:Carbohydrate transport and metabolism);;	XP_027207120.1	putative inorganic phosphate cotransporter [Penaeus vannamei])	sp|Q9NRA2|S17A5_HUMAN;;	Sialin OS=Homo sapiens OX=9606 GN=SLC17A5 PE=1 SV=2;;	PF07690;;PF00083	MFS_1;;Sugar_tr	Major Facilitator Superfamily;;Sugar (and other) transporter
TRINITY_DN117497_c0_g1	308	------	------	------	------	------	------	------	------	------	------	------	------	------	------	------	------
TRINITY_DN51626_c0_g1	2532	------	------	------	------	------	------	------	------	------	------	------	------	------	------	------	------
TRINITY_DN49977_c0_g1	608	------	------	------	------	------	------	------	------	------	------	------	------	------	------	------	------
TRINITY_DN35990_c0_g1	701	------	------	------	------	------	------	------	------	------	------	------	------	------	------	------	------
TRINITY_DN30251_c0_g1	964	------	------	------	------	------	------	------	------	------	------	------	------	------	------	------	------
TRINITY_DN1951_c2_g1	413	------	------	------	------	------	------	------	------	------	------	------	------	------	------	------	------
TRINITY_DN14638_c0_g1	437	------	------	------	------	------	------	------	------	------	------	------	------	------	------	------	------
TRINITY_DN11947_c0_g2	419	------	------	------	------	------	------	------	------	------	------	------	------	------	------	------	------
TRINITY_DN57246_c0_g2	515	GO:0046983;	molecular_function;;	MF:protein dimerization activity;;	------	------	------	------	------	------	PNF24207.1	hypothetical protein B7P43_G16041 [Cryptotermes secundus])	------	------	------	------	------
TRINITY_DN39477_c0_g1	483	------	------	------	------	------	------	------	------	------	------	------	------	------	------	------	------
TRINITY_DN154170_c0_g1	368	GO:0005319;	molecular_function;;	MF:lipid transporter activity;;	------	------	------	------	------	------	AFM82474.1	vitellogenin [Palaemon carinicauda])	------	------	------	------	------
TRINITY_DN13017_c0_g2	670	------	------	------	------	------	------	------	------	------	------	------	------	------	------	------	------
TRINITY_DN36631_c0_g1	3158	GO:0016021;;GO:0005886;;GO:0004970;	cellular_component;;cellular_component;;molecular_function;;	CC:integral component of membrane;;CC:plasma membrane;;MF:ionotropic glutamate receptor activity;;	K05206;K05202;K05203	GRID1;GRIK2;GRIK3	map04080;;map04724	Neuroactive ligand-receptor interaction);;Glutamatergic synapse)	ENOG410XQQV;;ENOG410XPSH	S:Function unknown);;U:Intracellular trafficking, secretion, and vesicular transport)	XP_027237437.1	probable glutamate receptor [Penaeus vannamei])	sp|Q38PU3|GRIK2_MACFA;;	Glutamate receptor ionotropic, kainate 2 OS=Macaca fascicularis OX=9541 GN=GRIK2 PE=2 SV=1;;	PF10613;;PF00497	Lig_chan-Glu_bd;;SBP_bac_3	Ligated ion channel L-glutamate- and glycine-binding site;;Bacterial extracellular solute-binding proteins, family 3
TRINITY_DN155999_c0_g2	267	------	------	------	------	------	------	------	------	------	------	------	------	------	------	------	------
TRINITY_DN42720_c0_g1	899	------	------	------	------	------	------	------	------	------	------	------	------	------	------	------	------
TRINITY_DN45083_c0_g1	271	------	------	------	------	------	------	------	------	------	------	------	------	------	------	------	------
TRINITY_DN2450_c2_g1	1001	GO:0003676;	molecular_function;;	MF:nucleic acid binding;;	------	------	------	------	COG5048	E:Amino acid transport and metabolism)	XP_027217383.1	zinc finger protein 536-like [Penaeus vannamei])	sp|Q9Y462|ZN711_HUMAN;;	Zinc finger protein 711 OS=Homo sapiens OX=9606 GN=ZNF711 PE=1 SV=2;;	PF00096;;PF13465;;PF13894	zf-C2H2;;zf-H2C2_2;;zf-C2H2_4	Zinc finger, C2H2 type;;Zinc-finger double domain;;C2H2-type zinc finger
TRINITY_DN9215_c0_g3	1136	GO:0005576;;GO:0008061;	cellular_component;;molecular_function;;	CC:extracellular region;;MF:chitin binding;;	------	------	------	------	ENOG410XQ49	S:Function unknown)	XP_027220553.1	protein obstructor-E-like isoform X2 [Penaeus vannamei])	sp|Q9VMM6|OBSTE_DROME;;	Protein obstructor-E OS=Drosophila melanogaster OX=7227 GN=obst-E PE=2 SV=2;;	PF01607	CBM_14	Chitin binding Peritrophin-A domain
TRINITY_DN70246_c0_g1	448	------	------	------	------	------	------	------	------	------	------	------	------	------	------	------	------
TRINITY_DN25931_c0_g1	1027	------	------	------	------	------	------	------	------	------	------	------	------	------	------	------	------
TRINITY_DN76023_c0_g1	285	------	------	------	------	------	------	------	------	------	------	------	------	------	------	------	------
TRINITY_DN26749_c2_g1	290	------	------	------	------	------	------	------	------	------	------	------	------	------	------	------	------
TRINITY_DN111360_c0_g1	417	------	------	------	------	------	------	------	------	------	------	------	------	------	------	------	------
TRINITY_DN80937_c0_g2	270	------	------	------	------	------	------	------	------	------	------	------	------	------	------	------	------
TRINITY_DN140290_c0_g1	231	------	------	------	------	------	------	------	------	------	------	------	------	------	------	------	------
TRINITY_DN14290_c0_g1	581	------	------	------	------	------	------	------	------	------	------	------	------	------	------	------	------
TRINITY_DN56967_c0_g1	473	------	------	------	------	------	------	------	------	------	------	------	------	------	------	------	------
TRINITY_DN4902_c0_g3	338	------	------	------	------	------	------	------	------	------	------	------	------	------	------	------	------
TRINITY_DN23491_c0_g4	531	------	------	------	------	------	------	------	------	------	------	------	------	------	------	------	------
TRINITY_DN105817_c0_g1	891	------	------	------	------	------	------	------	------	------	------	------	------	------	------	------	------
TRINITY_DN16067_c0_g1	520	------	------	------	------	------	------	------	------	------	------	------	------	------	------	------	------
TRINITY_DN30213_c0_g1	568	------	------	------	------	------	------	------	------	------	------	------	------	------	------	------	------
TRINITY_DN82879_c0_g1	534	------	------	------	------	------	------	------	------	------	------	------	------	------	------	------	------
TRINITY_DN6363_c0_g1	1827	GO:0046872;;GO:0008270;;GO:0003755;	molecular_function;;molecular_function;;molecular_function;;	MF:metal ion binding;;MF:zinc ion binding;;MF:peptidyl-prolyl cis-trans isomerase activity;;	------	------	------	------	------	------	XP_027223693.1	uncharacterized protein LOC113815873 isoform X2 [Penaeus vannamei])	sp|O60858|TRI13_HUMAN;;	E3 ubiquitin-protein ligase TRIM13 OS=Homo sapiens OX=9606 GN=TRIM13 PE=1 SV=2;;	------	------	------
TRINITY_DN2240_c2_g1	273	------	------	------	------	------	------	------	------	------	------	------	------	------	------	------	------
TRINITY_DN127592_c0_g2	247	------	------	------	------	------	------	------	------	------	------	------	------	------	------	------	------
TRINITY_DN3771_c0_g1	1770	------	------	------	------	------	------	------	------	------	------	------	------	------	------	------	------
TRINITY_DN111136_c0_g1	2038	GO:0006635;;GO:0006397;;GO:0005829;;GO:0004300;;GO:0016788;;GO:0003824;	biological_process;;biological_process;;cellular_component;;molecular_function;;molecular_function;;molecular_function;;	BP:fatty acid beta-oxidation;;BP:mRNA processing;;CC:cytosol;;MF:enoyl-CoA hydratase activity;;MF:hydrolase activity, acting on ester bonds;;MF:catalytic activity;;	K18426	ECHDC1	map00640	Propanoate metabolism)	COG1024	S:Function unknown)	XP_027219917.1	ethylmalonyl-CoA decarboxylase-like [Penaeus vannamei])	sp|Q5HZQ8|ECHD1_XENLA;;	Ethylmalonyl-CoA decarboxylase OS=Xenopus laevis OX=8355 GN=echdc1 PE=2 SV=1;;	PF00378;;PF16113	ECH_1;;ECH_2	Enoyl-CoA hydratase/isomerase;;Enoyl-CoA hydratase/isomerase
TRINITY_DN39789_c0_g1	544	------	------	------	------	------	------	------	ENOG4110CDI	S:Function unknown)	------	------	------	------	------	------	------
TRINITY_DN12711_c1_g1	2233	------	------	------	------	------	------	------	------	------	------	------	------	------	------	------	------
TRINITY_DN18288_c0_g1	414	------	------	------	------	------	------	------	------	------	------	------	------	------	------	------	------
TRINITY_DN13044_c0_g1	593	------	------	------	------	------	------	------	------	------	------	------	------	------	------	------	------
TRINITY_DN106544_c1_g1	528	------	------	------	------	------	------	------	------	------	------	------	------	------	------	------	------
TRINITY_DN42387_c0_g2	517	------	------	------	------	------	------	------	------	------	XP_027232582.1	uncharacterized protein LOC113824039 [Penaeus vannamei])	------	------	------	------	------
TRINITY_DN30862_c0_g1	400	------	------	------	------	------	------	------	------	------	------	------	------	------	------	------	------
TRINITY_DN112455_c0_g1	572	------	------	------	------	------	------	------	------	------	------	------	------	------	------	------	------
TRINITY_DN2261_c3_g1	694	------	------	------	------	------	------	------	------	------	------	------	------	------	------	------	------
TRINITY_DN62259_c0_g1	769	------	------	------	------	------	------	------	------	------	------	------	------	------	------	------	------
TRINITY_DN3357_c0_g2	494	------	------	------	------	------	------	------	------	------	------	------	------	------	------	------	------
TRINITY_DN19520_c0_g1	785	------	------	------	------	------	------	------	------	------	------	------	------	------	------	------	------
TRINITY_DN91204_c0_g2	290	------	------	------	------	------	------	------	------	------	------	------	------	------	------	------	------
TRINITY_DN8218_c0_g1	493	------	------	------	------	------	------	------	------	------	------	------	------	------	------	------	------
TRINITY_DN11452_c0_g2	437	------	------	------	------	------	------	------	------	------	KAB7503804.1	Phosphatidate phosphatase LPIN2 [Armadillidium nasatum])	------	------	------	------	------
TRINITY_DN91703_c0_g1	455	------	------	------	------	------	------	------	------	------	------	------	------	------	------	------	------
TRINITY_DN3469_c3_g1	436	GO:0008643;;GO:0016021;;GO:0022857;	biological_process;;cellular_component;;molecular_function;;	BP:carbohydrate transport;;CC:integral component of membrane;;MF:transmembrane transporter activity;;	K14258	TRET1	------	------	------	------	XP_027207669.1	facilitated trehalose transporter Tret1-like [Penaeus vannamei])	------	------	------	------	------
TRINITY_DN11438_c0_g1	446	------	------	------	------	------	------	------	------	------	------	------	------	------	------	------	------
TRINITY_DN13596_c0_g1	512	------	------	------	------	------	------	------	------	------	------	------	------	------	------	------	------
TRINITY_DN18560_c0_g1	418	------	------	------	------	------	------	------	------	------	------	------	------	------	PF04341	DUF485	Protein of unknown function, DUF485
TRINITY_DN113715_c0_g1	250	------	------	------	------	------	------	------	------	------	------	------	------	------	------	------	------
TRINITY_DN3032_c0_g1	2234	------	------	------	------	------	------	------	------	------	------	------	------	------	------	------	------
TRINITY_DN4830_c0_g1	2618	GO:0006493;;GO:0016021;;GO:0019200;;GO:0005524;;GO:0004672;	biological_process;;cellular_component;;molecular_function;;molecular_function;;molecular_function;;	BP:protein O-linked glycosylation;;CC:integral component of membrane;;MF:carbohydrate kinase activity;;MF:ATP binding;;MF:protein kinase activity;;	K17547	SGK196	map00515	Mannose type O-glycan biosynthesis)	ENOG4111I05	T:Signal transduction mechanisms)	XP_027233993.1	protein O-mannose kinase-like [Penaeus vannamei])	sp|Q5U3W1|SG196_DANRE;;	Protein O-mannose kinase OS=Danio rerio OX=7955 GN=pomk PE=1 SV=1;;	PF07714	PK_Tyr_Ser-Thr	Protein tyrosine and serine/threonine kinase
TRINITY_DN91030_c0_g2	219	------	------	------	------	------	------	------	------	------	------	------	------	------	------	------	------
TRINITY_DN12251_c0_g2	229	------	------	------	------	------	------	------	------	------	------	------	------	------	------	------	------
TRINITY_DN49593_c0_g1	729	------	------	------	------	------	------	------	------	------	------	------	------	------	------	------	------
TRINITY_DN305_c0_g1	3820	------	------	------	------	------	------	------	------	------	------	------	------	------	------	------	------
TRINITY_DN179322_c0_g1	1617	GO:0016620;;GO:0008234;	molecular_function;;molecular_function;;	MF:oxidoreductase activity, acting on the aldehyde or oxo group of donors, NAD or NADP as acceptor;;MF:cysteine-type peptidase activity;;	K00129	E1.2.1.5	map05204;;map00982;;map00980;;map00340;;map00010;;map00360;;map00350;;map00410	Chemical carcinogenesis);;Drug metabolism - cytochrome P450);;Metabolism of xenobiotics by cytochrome P450);;Histidine metabolism);;Glycolysis / Gluconeogenesis);;Phenylalanine metabolism);;Tyrosine metabolism);;beta-Alanine metabolism)	COG1012	S:Function unknown)	XP_003740696.1	aldehyde dehydrogenase X, mitochondrial [Galendromus occidentalis])	sp|Q9URW9|YLX7_SCHPO;;	Putative aldehyde dehydrogenase-like protein C922.07c OS=Schizosaccharomyces pombe;;	PF00171;;PF05893	Aldedh;;LuxC	Aldehyde dehydrogenase family;;Acyl-CoA reductase (LuxC)
TRINITY_DN44996_c1_g2	4630	GO:0048016;;GO:0046856;;GO:0046855;;GO:0004445;	biological_process;;biological_process;;biological_process;;molecular_function;;	BP:inositol phosphate-mediated signaling;;BP:phosphatidylinositol dephosphorylation;;BP:inositol phosphate dephosphorylation;;MF:inositol-polyphosphate 5-phosphatase activity;;	K01106	E3.1.3.56	map04910;;map04070;;map00562	Insulin signaling pathway);;Phosphatidylinositol signaling system);;Inositol phosphate metabolism)	ENOG410XNWI	T:Signal transduction mechanisms)	XP_027218762.1	uncharacterized protein LOC113811257 [Penaeus vannamei])	sp|Q29467|I5P1_CANLF;;	Inositol polyphosphate-5-phosphatase A OS=Canis lupus familiaris OX=9615 GN=INPP5A PE=1 SV=1;;	------	------	------
TRINITY_DN9492_c0_g1	408	------	------	------	------	------	------	------	------	------	------	------	------	------	------	------	------
TRINITY_DN8698_c0_g1	3894	GO:0016560;;GO:0016021;;GO:0005778;;GO:1990429;;GO:0005102;	biological_process;;cellular_component;;cellular_component;;cellular_component;;molecular_function;;	BP:protein import into peroxisome matrix, docking;;CC:integral component of membrane;;CC:peroxisomal membrane;;CC:peroxisomal importomer complex;;MF:receptor binding;;	K13343	PEX14	map04146	Peroxisome)	ENOG4111P8A	S:Function unknown)	XP_027236982.1	peroxisomal membrane protein PEX14-like [Penaeus vannamei])	sp|Q642G4|PEX14_RAT;;	Peroxisomal membrane protein PEX14 OS=Rattus norvegicus OX=10116 GN=Pex14 PE=1 SV=1;;	PF04695	Pex14_N	Pex14 N-terminal domain
TRINITY_DN105596_c0_g2	242	------	------	------	------	------	------	------	------	------	------	------	------	------	------	------	------
TRINITY_DN13357_c0_g1	1006	GO:0016021;	cellular_component;;	CC:integral component of membrane;;	------	------	------	------	------	------	XP_027211303.1	uncharacterized protein LOC113804610 [Penaeus vannamei])	------	------	------	------	------
TRINITY_DN55305_c0_g1	265	------	------	------	------	------	------	------	------	------	XP_030837116.1	uncharacterized protein LOC105437992 [Strongylocentrotus purpuratus])	------	------	------	------	------
TRINITY_DN4894_c0_g1	7555	GO:0005634;;GO:0042025;;GO:0043565;;GO:0003700;;GO:0003707;;GO:0008270;	cellular_component;;cellular_component;;molecular_function;;molecular_function;;molecular_function;;molecular_function;;	CC:nucleus;;CC:host cell nucleus;;MF:sequence-specific DNA binding;;MF:transcription factor activity, sequence-specific DNA binding;;MF:steroid hormone receptor activity;;MF:zinc ion binding;;	K08705	NR5A3, ftz-f1	------	------	ENOG410XRZC	S:Function unknown)	XP_027235859.1	nuclear hormone receptor FTZ-F1 beta-like isoform X2 [Penaeus vannamei])	sp|Q05192|FTF1B_DROME;;	Nuclear hormone receptor FTZ-F1 beta OS=Drosophila melanogaster OX=7227 GN=Hr39 PE=1 SV=3;;	PF00104;;PF00105	Hormone_recep;;zf-C4	Ligand-binding domain of nuclear hormone receptor;;Zinc finger, C4 type (two domains)
TRINITY_DN113768_c0_g1	250	GO:0016491;	molecular_function;;	MF:oxidoreductase activity;;	K00011;pki;K00002	AKR1B;;AKR1A1, adh	map00561;;map00040;;map00051;;map00052;;map00010;;map00790	Glycerolipid metabolism);;Pentose and glucuronate interconversions);;Fructose and mannose metabolism);;Galactose metabolism);;Glycolysis / Gluconeogenesis);;Folate biosynthesis)	COG0656	S:Function unknown)	XP_027206726.1	alcohol dehydrogenase [NADP(+)]-like [Penaeus vannamei])	sp|P80276|ALDR_PIG;;	Aldo-keto reductase family 1 member B1 OS=Sus scrofa OX=9823 GN=AKR1B1 PE=1 SV=2;;	PF00248	Aldo_ket_red	Aldo/keto reductase family
TRINITY_DN8885_c2_g1	306	------	------	------	------	------	------	------	------	------	------	------	------	------	------	------	------
TRINITY_DN37043_c0_g1	252	------	------	------	------	------	------	------	------	------	------	------	------	------	------	------	------
TRINITY_DN40957_c1_g1	424	------	------	------	------	------	------	------	------	------	------	------	------	------	------	------	------
TRINITY_DN70684_c0_g1	210	GO:0046872;;GO:0016491;	molecular_function;;molecular_function;;	MF:metal ion binding;;MF:oxidoreductase activity;;	------	------	------	------	------	------	AVK43049.1	hemocyanin [Palaemon carinicauda])	sp|P80096|HCYC_PANIN;;	Hemocyanin C chain OS=Panulirus interruptus OX=6735 PE=1 SV=1;;	PF03723	Hemocyanin_C	Hemocyanin, ig-like domain
TRINITY_DN9890_c0_g1	864	------	------	------	------	------	------	------	------	------	XP_027217506.1	uncharacterized protein LOC113810019 [Penaeus vannamei])	------	------	------	------	------
TRINITY_DN12123_c0_g1	2200	------	------	------	K10683;pvm	BARD1;	map03440	Homologous recombination)	------	------	XP_027236883.1	BRCA1-associated RING domain protein 1-like [Penaeus vannamei])	sp|Q99728|BARD1_HUMAN;;	BRCA1-associated RING domain protein 1 OS=Homo sapiens OX=9606 GN=BARD1 PE=1 SV=2;;	PF12796;;PF13637;;PF13606;;PF00023;;PF13857;;PF16589;;PF00533	Ank_2;;Ank_4;;Ank_3;;Ank;;Ank_5;;BRCT_2;;BRCT	Ankyrin repeats (3 copies);;Ankyrin repeats (many copies);;Ankyrin repeat;;Ankyrin repeat;;Ankyrin repeats (many copies);;BRCT domain, a BRCA1 C-terminus domain;;BRCA1 C Terminus (BRCT) domain
TRINITY_DN137937_c0_g5	259	------	------	------	------	------	------	------	------	------	------	------	------	------	------	------	------
TRINITY_DN50094_c0_g1	334	------	------	------	------	------	------	------	------	------	------	------	------	------	------	------	------
TRINITY_DN60562_c0_g1	847	GO:0016021;	cellular_component;;	CC:integral component of membrane;;	------	------	------	------	------	------	GBP70878.1	Protein ALP1-like [Eumeta japonica])	------	------	------	------	------
TRINITY_DN11675_c0_g1	595	------	------	------	------	------	------	------	------	------	------	------	------	------	------	------	------
TRINITY_DN67101_c0_g2	1311	------	------	------	------	------	------	------	------	------	------	------	------	------	------	------	------
TRINITY_DN15361_c1_g1	4609	GO:0006366;;GO:0006352;;GO:0005667;;GO:0003700;;GO:0008134;;GO:0003677;;GO:0000978;;GO:0000979;	biological_process;;biological_process;;cellular_component;;molecular_function;;molecular_function;;molecular_function;;molecular_function;;molecular_function;;	BP:transcription from RNA polymerase II promoter;;BP:DNA-templated transcription, initiation;;CC:transcription factor complex;;MF:transcription factor activity, sequence-specific DNA binding;;MF:transcription factor binding;;MF:DNA binding;;MF:RNA polymerase II core promoter proximal region sequence-specific DNA binding;;MF:RNA polymerase II core promoter sequence-specific DNA binding;;	K03120	TBP, tbp	map05166;;map05203;;map03022;;map05016	HTLV-I infection);;Viral carcinogenesis);;Basal transcription factors);;Huntington's disease)	COG2101	K:Transcription)	XP_027217808.1	uncharacterized protein LOC113810323 [Penaeus vannamei])	sp|Q6DIY4|TBPL1_XENTR;;	TATA box-binding protein-like protein 1 OS=Xenopus tropicalis OX=8364 GN=tbpl1 PE=2 SV=1;;	PF00352	TBP	Transcription factor TFIID (or TATA-binding protein, TBP)
TRINITY_DN9165_c1_g1	214	------	------	------	------	------	------	------	------	------	------	------	------	------	------	------	------
TRINITY_DN49272_c1_g1	319	------	------	------	------	------	------	------	------	------	------	------	------	------	------	------	------
TRINITY_DN55818_c0_g3	290	------	------	------	------	------	------	------	------	------	------	------	------	------	------	------	------
TRINITY_DN16581_c0_g2	2933	------	------	------	------	------	------	------	------	------	------	------	------	------	------	------	------
TRINITY_DN20940_c0_g1	5731	------	------	------	K11459	PCGF4, BMI1	map04550;;map05206;;map05202	Signaling pathways regulating pluripotency of stem cells);;MicroRNAs in cancer);;Transcriptional misregulation in cancer)	ENOG410XPCN	S:Function unknown)	KAF2359759.1	RAWUL domain [Trinorchestia longiramus])	sp|P25916|BMI1_MOUSE;;	Polycomb complex protein BMI-1 OS=Mus musculus OX=10090 GN=Bmi1 PE=1 SV=1;;	PF16207;;PF13923;;PF00097;;PF13639;;PF13920;;PF14634	RAWUL;;zf-C3HC4_2;;zf-C3HC4;;zf-RING_2;;zf-C3HC4_3;;zf-RING_5	RAWUL domain RING finger- and WD40-associated ubiquitin-like;;Zinc finger, C3HC4 type (RING finger);;Zinc finger, C3HC4 type (RING finger);;Ring finger domain;;Zinc finger, C3HC4 type (RING finger);;zinc-RING finger domain
TRINITY_DN84_c0_g1	6801	------	------	------	K08518	STXBP5, SRO7_77	------	------	ENOG410XTER;;ENOG410XS6Z	S:Function unknown);;	XP_027235831.1	syntaxin-binding protein 5-like isoform X1 [Penaeus vannamei])	sp|Q5T5C0|STXB5_HUMAN;;	Syntaxin-binding protein 5 OS=Homo sapiens OX=9606 GN=STXBP5 PE=1 SV=1;;	PF08366;;PF08596;;PF00957	LLGL;;Lgl_C;;Synaptobrevin	LLGL2;;Lethal giant larvae(Lgl) like, C-terminal;;Synaptobrevin
TRINITY_DN126429_c0_g1	282	------	------	------	------	------	------	------	------	------	XP_027235291.1	uncharacterized protein LOC113826597 [Penaeus vannamei])	------	------	PF18322	CLIP_1	Serine protease Clip domain PPAF-2
TRINITY_DN38183_c0_g1	385	------	------	------	------	------	------	------	------	------	------	------	------	------	------	------	------
TRINITY_DN98378_c0_g1	284	GO:0016021;;GO:0016491;	cellular_component;;molecular_function;;	CC:integral component of membrane;;MF:oxidoreductase activity;;	K00019	E1.1.1.30, bdh	map00072;;map00650	Synthesis and degradation of ketone bodies);;Butanoate metabolism)	ENOG410Y7FK	T:Signal transduction mechanisms)	ROT79482.1	hypothetical protein C7M84_001797 [Penaeus vannamei])	sp|O55240|RDH5_MOUSE;;	Retinol dehydrogenase 5 OS=Mus musculus OX=10090 GN=Rdh5 PE=1 SV=1;;	PF00106	adh_short	short chain dehydrogenase
TRINITY_DN95262_c0_g1	295	------	------	------	------	------	------	------	------	------	------	------	------	------	------	------	------
TRINITY_DN44739_c0_g1	487	------	------	------	------	------	------	------	------	------	------	------	------	------	------	------	------
TRINITY_DN70783_c0_g2	873	------	------	------	------	------	------	------	------	------	------	------	------	------	------	------	------
TRINITY_DN10608_c0_g1	618	------	------	------	------	------	------	------	------	------	------	------	------	------	------	------	------
TRINITY_DN17609_c0_g1	585	------	------	------	------	------	------	------	------	------	------	------	------	------	------	------	------
TRINITY_DN115_c0_g3	447	------	------	------	------	------	------	------	------	------	------	------	------	------	------	------	------
TRINITY_DN18550_c0_g1	1048	------	------	------	------	------	------	------	------	------	------	------	------	------	------	------	------
TRINITY_DN37896_c0_g1	303	------	------	------	------	------	------	------	------	------	------	------	------	------	------	------	------
TRINITY_DN13537_c0_g2	230	------	------	------	------	------	------	------	------	------	------	------	------	------	------	------	------
TRINITY_DN71686_c0_g1	1926	GO:0046983;	molecular_function;;	MF:protein dimerization activity;;	------	------	------	------	ENOG410ZSKF	S:Function unknown)	KAF2365033.1	HAT C-terminal dimerization domain [Trinorchestia longiramus])	sp|A4Z945|ZBED8_BOVIN;;	Protein ZBED8 OS=Bos taurus OX=9913 GN=ZBED8 PE=2 SV=1;;	PF14291;;PF05699	DUF4371;;Dimer_Tnp_hAT	Domain of unknown function (DUF4371);;hAT family C-terminal dimerisation region
TRINITY_DN73361_c0_g1	490	------	------	------	------	------	------	------	------	------	------	------	------	------	------	------	------
TRINITY_DN2417_c2_g1	231	------	------	------	------	------	------	------	------	------	------	------	------	------	------	------	------
TRINITY_DN18536_c0_g1	343	------	------	------	------	------	------	------	------	------	------	------	------	------	------	------	------
TRINITY_DN83311_c0_g1	212	------	------	------	------	------	------	------	------	------	------	------	------	------	------	------	------
TRINITY_DN6714_c0_g1	3776	GO:0007155;;GO:0007229;;GO:0016021;	biological_process;;biological_process;;cellular_component;;	BP:cell adhesion;;BP:integrin-mediated signaling pathway;;CC:integral component of membrane;;	K05719	ITGB1, CD29	map05140;;map05145;;map04015;;map04810;;map05131;;map05130;;map05133;;map04530;;map05222;;map04514;;map05205;;map04510;;map04512;;map05200;;map04360;;map05414;;map05412;;map04145;;map05410;;map04670;;map05100;;map04151;;map04611	Leishmaniasis);;Toxoplasmosis);;Rap1 signaling pathway);;Regulation of actin cytoskeleton);;Shigellosis);;Pathogenic Escherichia coli infection);;Pertussis);;Tight junction);;Small cell lung cancer);;Cell adhesion molecules (CAMs));;Proteoglycans in cancer);;Focal adhesion);;ECM-receptor interaction);;Pathways in cancer);;Axon guidance);;Dilated cardiomyopathy);;Arrhythmogenic right ventricular c…	ENOG410XP60	O:Posttranslational modification, protein turnover, chaperones)	AHA83578.1	integrin beta subunit [Penaeus japonicus])	sp|P11584|ITBX_DROME;;	Integrin beta-PS OS=Drosophila melanogaster OX=7227 GN=mys PE=1 SV=3;;	PF00362;;PF08725;;PF07974;;PF18372	Integrin_beta;;Integrin_b_cyt;;EGF_2;;I-EGF_1	Integrin beta chain VWA domain;;Integrin beta cytoplasmic domain;;EGF-like domain;;Integrin beta epidermal growth factor like domain 1
TRINITY_DN102491_c0_g1	541	------	------	------	------	------	------	------	------	------	------	------	------	------	------	------	------
TRINITY_DN10562_c0_g2	534	------	------	------	------	------	------	------	------	------	------	------	------	------	------	------	------
TRINITY_DN10762_c3_g1	963	------	------	------	------	------	------	------	------	------	------	------	------	------	------	------	------
TRINITY_DN3144_c2_g1	1016	GO:0055114;;GO:0016747;	biological_process;;molecular_function;;	BP:oxidation-reduction process;;MF:transferase activity, transferring acyl groups other than amino-acyl groups;;	K00626	E2.3.1.9, atoB	map00630;;map00310;;map00640;;map00650;;map00620;;map00900;;map00072;;map00071;;map00280;;map00380	Glyoxylate and dicarboxylate metabolism);;Lysine degradation);;Propanoate metabolism);;Butanoate metabolism);;Pyruvate metabolism);;Terpenoid backbone biosynthesis);;Synthesis and degradation of ketone bodies);;Fatty acid degradation);;Valine, leucine and isoleucine degradation);;Tryptophan metabolism)	ENOG41120UF	S:Function unknown)	RXG58768.1	Glutaredoxin-like protein C5orf63-like protein [Armadillidium vulgare])	sp|Q9CWB7|YD286_MOUSE;;	Glutaredoxin-like protein C5orf63 homolog OS=Mus musculus OX=10090 PE=1 SV=1;;	PF05768	DUF836	Glutaredoxin-like domain (DUF836)
TRINITY_DN24456_c0_g1	574	------	------	------	------	------	------	------	------	------	------	------	------	------	------	------	------
TRINITY_DN78981_c0_g1	241	------	------	------	------	------	------	------	------	------	------	------	------	------	------	------	------
TRINITY_DN11241_c0_g1	435	------	------	------	------	------	------	------	------	------	------	------	------	------	------	------	------
TRINITY_DN146993_c0_g1	505	------	------	------	------	------	------	------	------	------	------	------	------	------	------	------	------
TRINITY_DN156559_c0_g1	263	------	------	------	------	------	------	------	------	------	------	------	------	------	------	------	------
TRINITY_DN184284_c0_g1	1689	GO:0006357;;GO:0070449;;GO:0005634;;GO:0003746;	biological_process;;cellular_component;;cellular_component;;molecular_function;;	BP:regulation of transcription from RNA polymerase II promoter;;CC:elongin complex;;CC:nucleus;;MF:translation elongation factor activity;;	K15076	ELOA, TCEB3	------	------	ENOG4110PG3	K:Transcription)	XP_027236959.1	transcription elongation factor B polypeptide 3-like [Penaeus vannamei])	sp|Q9VCP0|ELOA1_DROME;;	Transcription elongation factor B polypeptide 3 OS=Drosophila melanogaster OX=7227 GN=EloA PE=1 SV=1;;	PF08711	Med26	TFIIS helical bundle-like domain
TRINITY_DN24999_c0_g1	335	------	------	------	------	------	------	------	------	------	------	------	------	------	------	------	------
TRINITY_DN53025_c0_g1	401	------	------	------	------	------	------	------	------	------	------	------	------	------	------	------	------
TRINITY_DN179955_c0_g1	380	------	------	------	------	------	------	------	------	------	------	------	------	------	------	------	------
TRINITY_DN92204_c0_g1	230	------	------	------	------	------	------	------	------	------	------	------	------	------	------	------	------
TRINITY_DN122016_c0_g1	202	------	------	------	------	------	------	------	------	------	------	------	------	------	------	------	------
TRINITY_DN28446_c0_g1	483	------	------	------	------	------	------	------	------	------	------	------	------	------	------	------	------
TRINITY_DN14517_c0_g1	403	------	------	------	------	------	------	------	------	------	------	------	------	------	------	------	------
TRINITY_DN91819_c0_g3	1463	------	------	------	------	------	------	------	------	------	------	------	------	------	------	------	------
TRINITY_DN72284_c0_g1	616	------	------	------	------	------	------	------	------	------	ELT87977.1	hypothetical protein CAPTEDRAFT_202827 [Capitella teleta])	------	------	------	------	------
TRINITY_DN158940_c0_g1	451	GO:0015074;;GO:0003676;	biological_process;;molecular_function;;	BP:DNA integration;;MF:nucleic acid binding;;	------	------	------	------	------	------	ODN00004.1	Transposon Tf2-6 polyprotein [Orchesella cincta])	------	------	------	------	------
TRINITY_DN29945_c0_g3	413	------	------	------	------	------	------	------	------	------	------	------	------	------	------	------	------
TRINITY_DN17844_c0_g1	318	------	------	------	------	------	------	------	------	------	------	------	------	------	------	------	------
TRINITY_DN1179_c0_g2	418	------	------	------	------	------	------	------	------	------	------	------	------	------	------	------	------
TRINITY_DN8040_c0_g1	1906	------	------	------	------	------	------	------	------	------	XP_027229782.1	uncharacterized protein LOC113821468 [Penaeus vannamei])	------	------	PF15162	DUF4580	Domain of unknown function (DUF4580)
TRINITY_DN21502_c0_g1	246	------	------	------	------	------	------	------	------	------	------	------	------	------	------	------	------
TRINITY_DN178513_c0_g1	948	------	------	------	K01210	E3.2.1.58	map00500	Starch and sucrose metabolism)	COG5309	G:Carbohydrate transport and metabolism)	XP_018008325.1	PREDICTED: glucan 1,3-beta-glucosidase ARB_02797-like [Hyalella azteca])	sp|Q5AMT2|BGL2_CANAL;;	Glucan 1,3-beta-glucosidase BGL2 OS=Candida albicans;;	PF00332	Glyco_hydro_17	Glycosyl hydrolases family 17
TRINITY_DN6086_c0_g1	2741	------	------	------	------	------	------	------	------	------	------	------	------	------	------	------	------
TRINITY_DN11503_c5_g1	520	------	------	------	------	------	------	------	------	------	------	------	------	------	------	------	------
TRINITY_DN91489_c0_g2	318	------	------	------	------	------	------	------	------	------	------	------	------	------	------	------	------
TRINITY_DN22949_c0_g1	692	------	------	------	------	------	------	------	------	------	------	------	------	------	------	------	------
TRINITY_DN93981_c0_g2	235	------	------	------	------	------	------	------	------	------	------	------	------	------	------	------	------
TRINITY_DN24176_c0_g3	879	------	------	------	------	------	------	------	------	------	------	------	------	------	------	------	------
TRINITY_DN14914_c0_g1	2148	GO:0005737;;GO:0005634;;GO:0005667;;GO:0003700;;GO:0003677;;GO:0046983;	cellular_component;;cellular_component;;cellular_component;;molecular_function;;molecular_function;;molecular_function;;	CC:cytoplasm;;CC:nucleus;;CC:transcription factor complex;;MF:transcription factor activity, sequence-specific DNA binding;;MF:DNA binding;;MF:protein dimerization activity;;	K02223	CLOCK, KAT13D	map04710;;map04711;;map04728	Circadian rhythm);;Circadian rhythm - fly);;Dopaminergic synapse)	------	------	XP_027236632.1	circadian locomoter output cycles protein kaput-like [Penaeus vannamei])	------	------	------	------	------
TRINITY_DN117776_c0_g1	385	------	------	------	------	------	------	------	------	------	------	------	------	------	------	------	------
TRINITY_DN5816_c1_g3	667	------	------	------	------	------	------	------	------	------	------	------	------	------	------	------	------
TRINITY_DN70954_c0_g1	1384	------	------	------	------	------	------	------	------	------	------	------	------	------	------	------	------
TRINITY_DN20459_c0_g1	706	------	------	------	------	------	------	------	------	------	------	------	------	------	------	------	------
TRINITY_DN42022_c0_g2	623	------	------	------	------	------	------	------	------	------	------	------	------	------	------	------	------
TRINITY_DN23754_c0_g2	486	------	------	------	------	------	------	------	------	------	------	------	------	------	------	------	------
TRINITY_DN49272_c0_g2	567	------	------	------	------	------	------	------	------	------	------	------	------	------	------	------	------
TRINITY_DN77352_c0_g1	493	------	------	------	------	------	------	------	------	------	------	------	------	------	------	------	------
TRINITY_DN14948_c0_g1	892	------	------	------	------	------	------	------	------	------	------	------	------	------	PF13465;;PF00096;;PF13894;;PF12171;;PF01722	zf-H2C2_2;;zf-C2H2;;zf-C2H2_4;;zf-C2H2_jaz;;BolA	Zinc-finger double domain;;Zinc finger, C2H2 type;;C2H2-type zinc finger;;Zinc-finger double-stranded RNA-binding;;BolA-like protein
TRINITY_DN247_c3_g1	631	------	------	------	------	------	------	------	------	------	------	------	------	------	------	------	------
TRINITY_DN102893_c0_g1	2385	GO:0006457;;GO:0051082;	biological_process;;molecular_function;;	BP:protein folding;;MF:unfolded protein binding;;	K09517	DNAJB11	map04141	Protein processing in endoplasmic reticulum)	COG0484	O:Posttranslational modification, protein turnover, chaperones)	ROT83476.1	hypothetical protein C7M84_023346 [Penaeus vannamei])	sp|Q9VPQ2|DJSHV_DROME;;	DnaJ homolog shv OS=Drosophila melanogaster OX=7227 GN=shv PE=1 SV=1;;	PF01556;;PF00226	DnaJ_C;;DnaJ	DnaJ C terminal domain;;DnaJ domain
TRINITY_DN85249_c0_g1	217	GO:0016021;;GO:0016758;	cellular_component;;molecular_function;;	CC:integral component of membrane;;MF:transferase activity, transferring hexosyl groups;;	K00699	UGT	map05204;;map00983;;map00982;;map00980;;map00040;;map00860;;map00053;;map00830;;map00140	Chemical carcinogenesis);;Drug metabolism - other enzymes);;Drug metabolism - cytochrome P450);;Metabolism of xenobiotics by cytochrome P450);;Pentose and glucuronate interconversions);;Porphyrin and chlorophyll metabolism);;Ascorbate and aldarate metabolism);;Retinol metabolism);;Steroid hormone biosynthesis)	------	------	XP_027219870.1	UDP-glucuronosyltransferase 2C1-like [Penaeus vannamei])	------	------	------	------	------
TRINITY_DN39636_c0_g1	589	------	------	------	------	------	------	------	------	------	KAB7502704.1	hypothetical protein Anas_01065 [Armadillidium nasatum])	------	------	------	------	------
TRINITY_DN58583_c0_g1	230	------	------	------	------	------	------	------	------	------	------	------	------	------	------	------	------
TRINITY_DN38315_c1_g1	397	------	------	------	------	------	------	------	------	------	------	------	------	------	------	------	------
TRINITY_DN11457_c0_g1	4397	GO:0033674;;GO:0002244;;GO:0007169;;GO:0007156;;GO:0007275;;GO:0043235;;GO:0016021;;GO:0005887;;GO:0004714;;GO:0005509;;GO:0046983;;GO:0005524;	biological_process;;biological_process;;biological_process;;biological_process;;biological_process;;cellular_component;;cellular_component;;cellular_component;;molecular_function;;molecular_function;;molecular_function;;molecular_function;;	BP:positive regulation of kinase activity;;BP:hematopoietic progenitor cell differentiation;;BP:transmembrane receptor protein tyrosine kinase signaling pathway;;BP:homophilic cell adhesion via plasma membrane adhesion molecules;;BP:multicellular organism development;;CC:receptor complex;;CC:integral component of membrane;;CC:integral component of plasma membrane;;MF:transmembrane receptor protei…	------	------	------	------	ENOG410XQWV	S:Function unknown)	KRZ90559.1	Multiple epidermal growth factor-like domains protein 11 [Trichinella sp. T8])	sp|Q6NZL8|SCUB1_MOUSE;;	Signal peptide, CUB and EGF-like domain-containing protein 1 OS=Mus musculus OX=10090 GN=Scube1 PE=2 SV=2;;	PF00053;;PF14670;;PF12662;;PF07645;;PF12661;;PF12947	Laminin_EGF;;FXa_inhibition;;cEGF;;EGF_CA;;hEGF;;EGF_3	Laminin EGF domain;;Coagulation Factor Xa inhibitory site;;Complement Clr-like EGF-like;;Calcium-binding EGF domain;;Human growth factor-like EGF;;EGF domain
TRINITY_DN6899_c0_g1	4512	GO:0016021;;GO:0022857;	cellular_component;;molecular_function;;	CC:integral component of membrane;;MF:transmembrane transporter activity;;	K13863;K13865	SLC7A1, ATRC1;SLC7A3, ATRC3	map05206	MicroRNAs in cancer)	COG0531	E:Amino acid transport and metabolism)	XP_027223019.1	uncharacterized protein LOC113815091 isoform X2 [Penaeus vannamei])	sp|Q09143|SL7A1_MOUSE;;	High affinity cationic amino acid transporter 1 OS=Mus musculus OX=10090 GN=Slc7a1 PE=1 SV=1;;	PF13520;;PF00324;;PF13906	AA_permease_2;;AA_permease;;AA_permease_C	Amino acid permease;;Amino acid permease;;C-terminus of AA_permease
TRINITY_DN44275_c1_g3	1437	------	------	------	------	------	------	------	------	------	------	------	------	------	------	------	------
TRINITY_DN43032_c1_g3	403	------	------	------	------	------	------	------	------	------	------	------	------	------	------	------	------
TRINITY_DN16966_c0_g1	1530	GO:0016021;;GO:0016747;	cellular_component;;molecular_function;;	CC:integral component of membrane;;MF:transferase activity, transferring acyl groups other than amino-acyl groups;;	K14458	MOGAT1, MGAT1	map00561	Glycerolipid metabolism)	ENOG410XTG3	S:Function unknown)	XP_027233254.1	2-acylglycerol O-acyltransferase 2-B-like isoform X1 [Penaeus vannamei])	sp|Q28C88|MOGT1_XENTR;;	2-acylglycerol O-acyltransferase 1 OS=Xenopus tropicalis OX=8364 GN=mogat1 PE=2 SV=1;;	PF03982	DAGAT	Diacylglycerol acyltransferase
TRINITY_DN11959_c0_g1	1339	------	------	------	------	------	------	------	------	------	------	------	------	------	------	------	------
TRINITY_DN175176_c0_g1	322	------	------	------	------	------	------	------	------	------	------	------	------	------	------	------	------
TRINITY_DN174509_c0_g1	296	------	------	------	------	------	------	------	------	------	------	------	------	------	------	------	------
TRINITY_DN95054_c0_g1	273	------	------	------	------	------	------	------	------	------	------	------	------	------	------	------	------
TRINITY_DN40957_c0_g1	245	------	------	------	------	------	------	------	------	------	------	------	------	------	------	------	------
TRINITY_DN118253_c0_g1	334	------	------	------	------	------	------	------	------	------	------	------	------	------	------	------	------
TRINITY_DN11238_c1_g1	576	GO:0007218;;GO:0016021;;GO:0008528;	biological_process;;cellular_component;;molecular_function;;	BP:neuropeptide signaling pathway;;CC:integral component of membrane;;MF:G-protein coupled peptide receptor activity;;	------	------	------	------	ENOG410ZRGN;;ENOG4110SZC;;ENOG4111S6P	S:Function unknown);;	XP_027232265.1	sex peptide receptor-like [Penaeus vannamei])	------	------	PF10324	7TM_GPCR_Srw	Serpentine type 7TM GPCR chemoreceptor Srw
TRINITY_DN83124_c1_g1	201	------	------	------	------	------	------	------	------	------	------	------	------	------	------	------	------
TRINITY_DN21557_c0_g1	2231	GO:0016021;;GO:0004252;	cellular_component;;molecular_function;;	CC:integral component of membrane;;MF:serine-type endopeptidase activity;;	K20351	TMED6	------	------	ENOG410Z18S	U:Intracellular trafficking, secretion, and vesicular transport)	XP_027224677.1	transmembrane emp24 domain-containing protein 5-like [Penaeus vannamei])	sp|Q9CXE7|TMED5_MOUSE;;	Transmembrane emp24 domain-containing protein 5 OS=Mus musculus OX=10090 GN=Tmed5 PE=1 SV=1;;	PF01105	EMP24_GP25L	emp24/gp25L/p24 family/GOLD
TRINITY_DN30009_c0_g1	318	------	------	------	------	------	------	------	------	------	------	------	------	------	------	------	------
TRINITY_DN22172_c0_g1	1567	------	------	------	K21749	CMAS	map00520	Amino sugar and nucleotide sugar metabolism)	COG1083	M:Cell wall/membrane/envelope biogenesis)	XP_027213760.1	N-acylneuraminate cytidylyltransferase-like [Penaeus vannamei])	sp|Q0E671|NEUAA_DANRE;;	N-acylneuraminate cytidylyltransferase A OS=Danio rerio OX=7955 GN=cmasa PE=1 SV=1;;	PF02348;;PF12804	CTP_transf_3;;NTP_transf_3	Cytidylyltransferase;;MobA-like NTP transferase domain
TRINITY_DN6549_c0_g2	637	------	------	------	------	------	------	------	------	------	------	------	------	------	------	------	------
TRINITY_DN20148_c0_g1	3013	------	------	------	K04661	FST	map04350	TGF-beta signaling pathway)	ENOG410YC3T;;ENOG410YM8Q	S:Function unknown);;O:Posttranslational modification, protein turnover, chaperones)	XP_027237027.1	follistatin-like, partial [Penaeus vannamei])	sp|P10669|FST_PIG;;	Follistatin OS=Sus scrofa OX=9823 GN=FST PE=1 SV=1;;	PF07648;;PF00050	Kazal_2;;Kazal_1	Kazal-type serine protease inhibitor domain;;Kazal-type serine protease inhibitor domain
TRINITY_DN162555_c0_g1	306	------	------	------	------	------	------	------	------	------	------	------	------	------	------	------	------
TRINITY_DN160855_c0_g1	355	------	------	------	------	------	------	------	------	------	------	------	------	------	------	------	------
TRINITY_DN134552_c0_g1	372	------	------	------	------	------	------	------	------	------	------	------	------	------	------	------	------
TRINITY_DN11784_c0_g2	1174	------	------	------	------	------	------	------	------	------	------	------	------	------	------	------	------
TRINITY_DN4022_c0_g3	229	------	------	------	------	------	------	------	------	------	------	------	------	------	------	------	------
TRINITY_DN135334_c0_g1	599	------	------	------	------	------	------	------	------	------	------	------	------	------	------	------	------
TRINITY_DN59638_c0_g1	407	------	------	------	------	------	------	------	------	------	------	------	------	------	PF08393;;PF04048;;PF13851	DHC_N2;;Sec8_exocyst;;GAS	Dynein heavy chain, N-terminal region 2;;Sec8 exocyst complex component specific domain;;Growth-arrest specific micro-tubule binding
TRINITY_DN1022_c0_g1	571	------	------	------	------	------	------	------	------	------	------	------	------	------	------	------	------
TRINITY_DN17564_c0_g1	2680	------	------	------	------	------	------	------	------	------	------	------	------	------	------	------	------
TRINITY_DN184_c0_g1	1245	------	------	------	------	------	------	------	------	------	------	------	------	------	------	------	------
TRINITY_DN50317_c0_g1	686	------	------	------	------	------	------	------	------	------	------	------	------	------	------	------	------
TRINITY_DN30520_c0_g1	2922	GO:0016021;;GO:0022857;	cellular_component;;molecular_function;;	CC:integral component of membrane;;MF:transmembrane transporter activity;;	K14258;K08145	TRET1;SLC2A8, GLUT8	------	------	ENOG410XNQK	G:Carbohydrate transport and metabolism)	XP_027231686.1	facilitated trehalose transporter Tret1-like isoform X1 [Penaeus vannamei])	sp|B4KR05|TRET1_DROMO;;	Facilitated trehalose transporter Tret1 OS=Drosophila mojavensis OX=7230 GN=Tret1 PE=3 SV=2;;	PF00083;;PF07690	Sugar_tr;;MFS_1	Sugar (and other) transporter;;Major Facilitator Superfamily
TRINITY_DN21669_c0_g1	546	------	------	------	------	------	------	------	------	------	------	------	------	------	------	------	------
TRINITY_DN115557_c0_g1	279	------	------	------	------	------	------	------	------	------	------	------	------	------	------	------	------
TRINITY_DN4561_c1_g1	279	------	------	------	------	------	------	------	------	------	------	------	------	------	------	------	------
TRINITY_DN114411_c0_g1	585	------	------	------	------	------	------	------	------	------	------	------	------	------	------	------	------
TRINITY_DN138263_c0_g1	259	GO:0008289;	molecular_function;;	MF:lipid binding;;	K22291	STARD3	------	------	------	------	ROT75996.1	StAR-related lipid transfer protein 3 [Penaeus vannamei])	------	------	------	------	------
TRINITY_DN51734_c0_g1	208	------	------	------	K11830	TFAM, MTTFA	map05016;;map04371	Huntington's disease);;Apelin signaling pathway)	------	------	XP_027209390.1	transcription factor A, mitochondrial-like [Penaeus vannamei])	------	------	PF00505;;PF09011	HMG_box;;HMG_box_2	HMG (high mobility group) box;;HMG-box domain
TRINITY_DN76702_c0_g1	455	------	------	------	------	------	------	------	------	------	------	------	------	------	------	------	------
TRINITY_DN2316_c1_g1	3557	------	------	------	------	------	------	------	------	------	XP_032799003.1	uncharacterized protein LOC116935905, partial [Daphnia magna])	------	------	------	------	------
TRINITY_DN97297_c0_g1	224	GO:0016491;	molecular_function;;	MF:oxidoreductase activity;;	------	------	------	------	COG2055	C:Energy production and conversion)	XP_027210618.1	uncharacterized protein LOC113804000 [Penaeus vannamei])	sp|O59028|MDH_PYRHO;;	Malate dehydrogenase OS=Pyrococcus horikoshii;;	PF02615	Ldh_2	Malate/L-lactate dehydrogenase
TRINITY_DN9910_c0_g1	1283	------	------	------	------	------	------	------	ENOG4111TES	S:Function unknown)	XP_027235983.1	B-cell CLL/lymphoma 7 protein family member A-like [Penaeus vannamei])	sp|Q921K9|BCL7B_MOUSE;;	B-cell CLL/lymphoma 7 protein family member B OS=Mus musculus OX=10090 GN=Bcl7b PE=1 SV=1;;	PF04714	BCL_N	BCL7, N-terminal conserver region
TRINITY_DN39546_c0_g1	223	GO:0000422;;GO:0016236;;GO:0000045;;GO:0035096;;GO:0006995;;GO:0097352;;GO:0031396;;GO:0008340;;GO:0010506;;GO:0006914;;GO:0005737;;GO:0005829;;GO:0044753;;GO:0000421;;GO:0005776;;GO:0044754;;GO:0031625;;GO:0008017;;GO:0019901;;GO:0050811;;GO:0031386;	biological_process;;biological_process;;biological_process;;biological_process;;biological_process;;biological_process;;biological_process;;biological_process;;biological_process;;biological_process;;cellular_component;;cellular_component;;cellular_component;;cellular_component;;cellular_component;;cellular_component;;molecular_function;;molecular_function;;molecular_function;;molecular_function;…	BP:mitophagy;;BP:macroautophagy;;BP:autophagosome assembly;;BP:larval midgut cell programmed cell death;;BP:cellular response to nitrogen starvation;;BP:autophagosome maturation;;BP:regulation of protein ubiquitination;;BP:determination of adult lifespan;;BP:regulation of autophagy;;BP:autophagy;;CC:cytoplasm;;CC:cytosol;;CC:amphisome;;CC:autophagosome membrane;;CC:autophagosome;;CC:autolysosome;…	K08341	GABARAP, ATG8, LC3	map04136;;map04137;;map04068;;map04621;;map05131;;map04371;;map04727;;map04212;;map04140	Autophagy - other);;Mitophagy - animal);;FoxO signaling pathway);;NOD-like receptor signaling pathway);;Shigellosis);;Apelin signaling pathway);;GABAergic synapse);;Longevity regulating pathway - worm);;Autophagy - animal)	ENOG4111JAT	S:Function unknown)	XP_022245719.1	gamma-aminobutyric acid receptor-associated protein isoform X2 [Limulus polyphemus])	sp|Q9GJW7|GBRAP_BOVIN;;	Gamma-aminobutyric acid receptor-associated protein OS=Bos taurus OX=9913 GN=GABARAP PE=3 SV=2;;	PF02991	Atg8	Autophagy protein Atg8 ubiquitin like
TRINITY_DN62307_c0_g2	606	GO:0006260;;GO:0004190;;GO:0003676;;GO:0003677;	biological_process;;molecular_function;;molecular_function;;molecular_function;;	BP:DNA replication;;MF:aspartic-type endopeptidase activity;;MF:nucleic acid binding;;MF:DNA binding;;	------	------	------	------	------	------	ROT60615.1	hypothetical protein C7M84_021859 [Penaeus vannamei])	------	------	------	------	------
TRINITY_DN155365_c0_g1	216	------	------	------	------	------	------	------	------	------	------	------	------	------	------	------	------
TRINITY_DN20267_c0_g1	1584	GO:0034314;;GO:0005737;;GO:0005885;;GO:0003779;	biological_process;;cellular_component;;cellular_component;;molecular_function;;	BP:Arp2/3 complex-mediated actin nucleation;;CC:cytoplasm;;CC:Arp2/3 protein complex;;MF:actin binding;;	K05757	ARPC1A_B	map04666;;map04810;;map05131;;map05130;;map05132;;map04144;;map05100	Fc gamma R-mediated phagocytosis);;Regulation of actin cytoskeleton);;Shigellosis);;Pathogenic Escherichia coli infection);;Salmonella infection);;Endocytosis);;Bacterial invasion of epithelial cells)	ENOG410XNWX	T:Signal transduction mechanisms)	XP_027237664.1	actin-related protein 2/3 complex subunit 1A-B-like [Penaeus vannamei])	sp|A0A1L8EXB5|AR1AB_XENLA;;	Actin-related protein 2/3 complex subunit 1A-B OS=Xenopus laevis OX=8355 GN=arpc1a-b PE=3 SV=1;;	PF00400;;PF12894	WD40;;ANAPC4_WD40	WD domain, G-beta repeat;;Anaphase-promoting complex subunit 4 WD40 domain
TRINITY_DN35898_c0_g2	409	------	------	------	------	------	------	------	------	------	------	------	------	------	------	------	------
TRINITY_DN70829_c0_g1	451	------	------	------	------	------	------	------	------	------	------	------	------	------	------	------	------
TRINITY_DN44796_c0_g1	251	------	------	------	------	------	------	------	------	------	------	------	------	------	------	------	------
TRINITY_DN10667_c0_g1	2221	GO:0000077;;GO:0006281;;GO:0030896;	biological_process;;biological_process;;cellular_component;;	BP:DNA damage checkpoint;;BP:DNA repair;;CC:checkpoint clamp complex;;	K10994	RAD9A	------	------	ENOG410XYYN	S:Function unknown)	ROT74190.1	putative cell cycle checkpoint control protein RAD9A-like isoform X2 [Penaeus vannamei])	sp|Q9Z0F6|RAD9A_MOUSE;;	Cell cycle checkpoint control protein RAD9A OS=Mus musculus OX=10090 GN=Rad9a PE=1 SV=1;;	PF04139	Rad9	Rad9
TRINITY_DN65012_c0_g1	417	------	------	------	------	------	------	------	------	------	------	------	------	------	------	------	------
TRINITY_DN5967_c0_g3	243	------	------	------	------	------	------	------	------	------	------	------	------	------	------	------	------
TRINITY_DN50302_c0_g2	4115	GO:0016021;	cellular_component;;	CC:integral component of membrane;;	------	------	------	------	------	------	XP_027237336.1	uncharacterized protein LOC113828542 isoform X1 [Penaeus vannamei])	------	------	PF12832	MFS_1_like	MFS_1 like family
TRINITY_DN35042_c0_g1	417	------	------	------	------	------	------	------	------	------	------	------	------	------	------	------	------
TRINITY_DN10909_c0_g1	939	GO:0004869;	molecular_function;;	MF:cysteine-type endopeptidase inhibitor activity;;	K13907	CSTA_B	------	------	ENOG41121QW	S:Function unknown)	AEQ34997.1	cystatin-B, partial [Tigriopus japonicus])	sp|J7FQE8|CYTB_OPLFA;;	Cystatin-B OS=Oplegnathus fasciatus OX=163134 PE=2 SV=1;;	PF00031	Cystatin	Cystatin domain
TRINITY_DN1675_c0_g1	201	------	------	------	------	------	------	------	------	------	------	------	------	------	------	------	------
TRINITY_DN51269_c0_g1	216	------	------	------	------	------	------	------	------	------	------	------	------	------	------	------	------
TRINITY_DN31617_c0_g1	278	------	------	------	------	------	------	------	------	------	------	------	------	------	------	------	------
TRINITY_DN11673_c0_g1	384	------	------	------	------	------	------	------	------	------	------	------	------	------	------	------	------
TRINITY_DN17124_c0_g1	490	------	------	------	------	------	------	------	------	------	------	------	------	------	------	------	------
TRINITY_DN34137_c0_g2	448	GO:0016021;;GO:0005576;;GO:0005509;;GO:0030414;	cellular_component;;cellular_component;;molecular_function;;molecular_function;;	CC:integral component of membrane;;CC:extracellular region;;MF:calcium ion binding;;MF:peptidase inhibitor activity;;	------	------	------	------	ENOG410XP6K;;ENOG410XSTY	S:Function unknown);;	XP_027235384.1	LOW QUALITY PROTEIN: uncharacterized protein LOC113826695 [Penaeus vannamei])	------	------	PF12947;;PF00008	EGF_3;;EGF	EGF domain;;EGF-like domain
TRINITY_DN48869_c0_g1	299	------	------	------	------	------	------	------	------	------	------	------	------	------	------	------	------
TRINITY_DN12759_c0_g2	355	------	------	------	------	------	------	------	------	------	------	------	------	------	------	------	------
TRINITY_DN150933_c1_g1	262	------	------	------	------	------	------	------	------	------	------	------	------	------	------	------	------
TRINITY_DN104025_c0_g2	328	GO:0006548;;GO:0019556;;GO:0019557;;GO:0005737;;GO:0016812;;GO:0050480;;GO:0046872;	biological_process;;biological_process;;biological_process;;cellular_component;;molecular_function;;molecular_function;;molecular_function;;	BP:histidine catabolic process;;BP:histidine catabolic process to glutamate and formamide;;BP:histidine catabolic process to glutamate and formate;;CC:cytoplasm;;MF:hydrolase activity, acting on carbon-nitroge;;MF:imidazolonepropionase activity;;MF:metal ion binding;;	K01468	hutI, AMDHD1	map00340	Histidine metabolism)	COG1228	Q:Secondary metabolites biosynthesis, transport and catabolism)	XP_027220855.1	LOW QUALITY PROTEIN: probable imidazolonepropionase [Penaeus vannamei])	sp|A7RX26|HUTI_NEMVE;;	Probable imidazolonepropionase OS=Nematostella vectensis OX=45351 GN=amdhd1 PE=3 SV=1;;	------	------	------
TRINITY_DN30083_c0_g1	249	------	------	------	------	------	------	------	------	------	------	------	------	------	------	------	------
TRINITY_DN61529_c0_g1	442	------	------	------	------	------	------	------	------	------	------	------	------	------	------	------	------
TRINITY_DN22127_c0_g1	488	------	------	------	------	------	------	------	------	------	------	------	------	------	------	------	------
TRINITY_DN51269_c0_g2	316	------	------	------	------	------	------	------	------	------	------	------	------	------	------	------	------
TRINITY_DN51395_c0_g1	359	------	------	------	------	------	------	------	ENOG410YHU4	S:Function unknown)	KAA3669829.1	uncharacterized protein DEA37_0001408, partial [Paragonimus westermani])	------	------	PF00078	RVT_1	Reverse transcriptase (RNA-dependent DNA polymerase)
TRINITY_DN37659_c0_g1	257	------	------	------	------	------	------	------	------	------	------	------	------	------	------	------	------
TRINITY_DN71055_c0_g1	445	------	------	------	------	------	------	------	------	------	------	------	------	------	PF00642;;PF18044;;PF18345;;PF14608;;PF16131	zf-CCCH;;zf-CCCH_4;;zf_CCCH_4;;zf-CCCH_2;;Torus	Zinc finger C-x8-C-x5-C-x3-H type (and similar);;CCCH-type zinc finger;;Zinc finger domain;;RNA-binding, Nab2-type zinc finger;;Torus domain
TRINITY_DN75951_c0_g1	879	GO:0016021;;GO:0015276;;GO:0003677;	cellular_component;;molecular_function;;molecular_function;;	CC:integral component of membrane;;MF:ligand-gated ion channel activity;;MF:DNA binding;;	K05313;K05202	GRIN;GRIK2	map04080;;map04724	Neuroactive ligand-receptor interaction);;Glutamatergic synapse)	ENOG4110QDS	S:Function unknown)	ROT67556.1	Variant Ionotropic Glutamate Receptor [Penaeus vannamei])	sp|Q9VDH6|IR93A_DROME;;	Ionotropic receptor 93a OS=Drosophila melanogaster OX=7227 GN=Ir93a PE=1 SV=3;;	PF00060	Lig_chan	Ligand-gated ion channel
TRINITY_DN7519_c0_g2	276	------	------	------	------	------	------	------	------	------	------	------	------	------	------	------	------
TRINITY_DN4957_c0_g1	6107	GO:0006310;;GO:0015074;;GO:0003677;	biological_process;;biological_process;;molecular_function;;	BP:DNA recombination;;BP:DNA integration;;MF:DNA binding;;	------	------	------	------	------	------	XP_021379630.1	uncharacterized protein LOC110467064 [Mizuhopecten yessoensis])	------	------	------	------	------
TRINITY_DN126372_c0_g1	260	------	------	------	------	------	------	------	------	------	------	------	------	------	------	------	------
TRINITY_DN5845_c0_g4	345	------	------	------	------	------	------	------	------	------	------	------	------	------	------	------	------
TRINITY_DN133763_c0_g1	307	------	------	------	------	------	------	------	------	------	------	------	------	------	------	------	------
TRINITY_DN14187_c1_g1	352	------	------	------	------	------	------	------	------	------	XP_027235246.1	cuticle protein 19-like [Penaeus vannamei])	------	------	------	------	------
TRINITY_DN99978_c0_g1	353	------	------	------	------	------	------	------	------	------	------	------	------	------	------	------	------
TRINITY_DN95983_c0_g1	279	------	------	------	------	------	------	------	------	------	------	------	------	------	------	------	------
TRINITY_DN173041_c0_g2	359	------	------	------	------	------	------	------	------	------	------	------	------	------	------	------	------
TRINITY_DN79157_c0_g1	443	------	------	------	------	------	------	------	------	------	------	------	------	------	------	------	------
TRINITY_DN39343_c1_g1	368	------	------	------	------	------	------	------	------	------	------	------	------	------	------	------	------
TRINITY_DN4522_c0_g3	353	------	------	------	------	------	------	------	------	------	------	------	------	------	------	------	------
TRINITY_DN17740_c0_g1	343	GO:0007586;;GO:0030574;;GO:0030163;;GO:0005576;;GO:0016787;;GO:0008234;	biological_process;;biological_process;;biological_process;;cellular_component;;molecular_function;;molecular_function;;	BP:digestion;;BP:collagen catabolic process;;BP:protein catabolic process;;CC:extracellular region;;MF:hydrolase activity;;MF:cysteine-type peptidase activity;;	K01365	CTSL	map05205;;map05323;;map04612;;map05418;;map04145;;map04210;;map04142;;map04140	Proteoglycans in cancer);;Rheumatoid arthritis);;Antigen processing and presentation);;Fluid shear stress and atherosclerosis);;Phagosome);;Apoptosis);;Lysosome);;Autophagy - animal)	COG4870	O:Posttranslational modification, protein turnover, chaperones)	AWU67422.1	putative cathepsin L, partial [Crangon crangon])	sp|Q86GF7|CRUST_PANBO;;	Crustapain OS=Pandalus borealis OX=6703 GN=Cys PE=1 SV=1;;	PF08246	Inhibitor_I29	Cathepsin propeptide inhibitor domain (I29)
TRINITY_DN1491_c0_g1	470	------	------	------	------	------	------	------	------	------	------	------	------	------	------	------	------
TRINITY_DN940_c0_g1	770	------	------	------	------	------	------	------	------	------	------	------	------	------	------	------	------
TRINITY_DN126343_c0_g2	633	GO:0007010;;GO:0045010;;GO:0051014;;GO:0051693;;GO:0005546;;GO:0051015;;GO:0005509;	biological_process;;biological_process;;biological_process;;biological_process;;molecular_function;;molecular_function;;molecular_function;;	BP:cytoskeleton organization;;BP:actin nucleation;;BP:actin filament severing;;BP:actin filament capping;;MF:phosphatidylinositol-4,5-bisphosphate binding;;MF:actin filament binding;;MF:calcium ion binding;;	K05768	GSN	map04666;;map05203;;map04810	Fc gamma R-mediated phagocytosis);;Viral carcinogenesis);;Regulation of actin cytoskeleton)	ENOG410XR0A	S:Function unknown)	XP_002736967.1	PREDICTED: villin-1-like isoform X1 [Saccoglossus kowalevskii])	sp|P13020|GELS_MOUSE;;	Gelsolin OS=Mus musculus OX=10090 GN=Gsn PE=1 SV=3;;	PF00626	Gelsolin	Gelsolin repeat
TRINITY_DN9232_c0_g2	228	------	------	------	------	------	------	------	------	------	------	------	------	------	------	------	------
TRINITY_DN89926_c0_g1	402	------	------	------	------	------	------	------	------	------	------	------	------	------	------	------	------
TRINITY_DN83189_c0_g1	282	------	------	------	------	------	------	------	------	------	------	------	------	------	------	------	------
TRINITY_DN6040_c1_g1	569	------	------	------	------	------	------	------	------	------	------	------	------	------	------	------	------
TRINITY_DN33887_c0_g1	2714	GO:0042302;	molecular_function;;	MF:structural constituent of cuticle;;	------	------	------	------	ENOG41120ID	S:Function unknown)	XP_027237316.1	cuticle protein 19-like [Penaeus vannamei])	sp|Q9V7U0|RESIL_DROME;;	Pro-resilin OS=Drosophila melanogaster OX=7227 GN=resilin PE=1 SV=1;;	PF00379;;PF16042	Chitin_bind_4;;DUF4794	Insect cuticle protein;;Domain of unknown function (DUF4794)
TRINITY_DN64425_c0_g1	320	------	------	------	------	------	------	------	------	------	------	------	------	------	------	------	------
TRINITY_DN175435_c0_g1	331	------	------	------	------	------	------	------	------	------	------	------	------	------	------	------	------
TRINITY_DN179647_c0_g1	245	------	------	------	------	------	------	------	------	------	------	------	------	------	------	------	------
TRINITY_DN925_c0_g1	500	------	------	------	------	------	------	------	------	------	------	------	------	------	------	------	------
TRINITY_DN82101_c0_g1	210	------	------	------	------	------	------	------	------	------	------	------	------	------	------	------	------
TRINITY_DN117753_c0_g1	303	------	------	------	------	------	------	------	------	------	------	------	------	------	------	------	------
TRINITY_DN118922_c0_g1	388	------	------	------	------	------	------	------	------	------	XP_027238403.1	uncharacterized protein LOC113829428 isoform X1 [Penaeus vannamei])	------	------	------	------	------
TRINITY_DN127891_c0_g1	399	------	------	------	------	------	------	------	------	------	------	------	------	------	------	------	------
TRINITY_DN142554_c0_g1	409	------	------	------	------	------	------	------	------	------	------	------	------	------	------	------	------
TRINITY_DN93743_c0_g2	689	------	------	------	------	------	------	------	------	------	------	------	------	------	------	------	------
TRINITY_DN83701_c0_g1	201	------	------	------	------	------	------	------	------	------	------	------	------	------	------	------	------
TRINITY_DN60726_c0_g3	998	------	------	------	------	------	------	------	------	------	------	------	------	------	------	------	------
TRINITY_DN156254_c0_g2	557	------	------	------	------	------	------	------	------	------	------	------	------	------	------	------	------
TRINITY_DN83939_c0_g3	219	------	------	------	------	------	------	------	------	------	------	------	------	------	------	------	------
TRINITY_DN63757_c0_g2	253	------	------	------	------	------	------	------	------	------	------	------	------	------	------	------	------
TRINITY_DN172567_c0_g1	235	------	------	------	------	------	------	------	------	------	------	------	------	------	------	------	------
TRINITY_DN13595_c0_g1	1235	------	------	------	K23327	HIKESHI	------	------	ENOG4111H6N	S:Function unknown)	XP_027211289.1	protein OPI10 homolog [Penaeus vannamei])	sp|Q7PRB5|OPI10_ANOGA;;	Protein OPI10 homolog OS=Anopheles gambiae OX=7165 GN=AGAP002426 PE=3 SV=3;;	PF05603	DUF775	Protein of unknown function (DUF775)
TRINITY_DN23140_c0_g1	725	------	------	------	------	------	------	------	------	------	------	------	------	------	------	------	------
TRINITY_DN25984_c0_g1	223	------	------	------	------	------	------	------	------	------	------	------	sp|Q9GV46|LUCB_OPLGR;;	Oplophorus-luciferin 2-monooxygenase non-catalytic subunit OS=Oplophorus gracilirostris OX=727944 PE=1 SV=1;;	PF13855	LRR_8	Leucine rich repeat
TRINITY_DN66242_c0_g1	272	------	------	------	------	------	------	------	------	------	------	------	------	------	------	------	------
TRINITY_DN13254_c0_g3	1120	------	------	------	------	------	------	------	------	------	------	------	------	------	------	------	------
TRINITY_DN104269_c0_g1	667	------	------	------	------	------	------	------	------	------	------	------	------	------	------	------	------
TRINITY_DN133036_c3_g1	422	------	------	------	------	------	------	------	------	------	------	------	------	------	------	------	------
TRINITY_DN9199_c0_g1	289	------	------	------	------	------	------	------	------	------	------	------	------	------	------	------	------
TRINITY_DN173988_c0_g1	232	------	------	------	------	------	------	------	------	------	------	------	------	------	------	------	------
TRINITY_DN37659_c0_g5	256	------	------	------	------	------	------	------	------	------	------	------	------	------	------	------	------
TRINITY_DN9101_c0_g2	356	------	------	------	------	------	------	------	------	------	------	------	------	------	------	------	------
TRINITY_DN75179_c0_g6	485	------	------	------	------	------	------	------	------	------	------	------	------	------	------	------	------
TRINITY_DN30827_c0_g1	830	------	------	------	------	------	------	------	------	------	------	------	------	------	------	------	------
TRINITY_DN564_c0_g1	1839	------	------	------	------	------	------	------	------	------	------	------	------	------	PF10323	7TM_GPCR_Srv	Serpentine type 7TM GPCR chemoreceptor Srv
TRINITY_DN7938_c0_g1	2405	GO:0005634;;GO:0042025;;GO:0043565;;GO:0003700;;GO:0003707;;GO:0008270;	cellular_component;;cellular_component;;molecular_function;;molecular_function;;molecular_function;;molecular_function;;	CC:nucleus;;CC:host cell nucleus;;MF:sequence-specific DNA binding;;MF:transcription factor activity, sequence-specific DNA binding;;MF:steroid hormone receptor activity;;MF:zinc ion binding;;	K08539	VDR, NR1I1	map05152;;map04978;;map04961	Tuberculosis);;Mineral absorption);;Endocrine and other factor-regulated calcium reabsorption)	ENOG410XRZC	S:Function unknown)	ROT82046.1	hypothetical protein C7M84_024787 [Penaeus vannamei])	sp|P18115|THAB_XENLA;;	Thyroid hormone receptor alpha-B OS=Xenopus laevis OX=8355 GN=thra-b PE=1 SV=2;;	PF00105	zf-C4	Zinc finger, C4 type (two domains)
TRINITY_DN96093_c0_g1	249	------	------	------	------	------	------	------	------	------	------	------	------	------	------	------	------
TRINITY_DN20821_c0_g2	479	------	------	------	------	------	------	------	------	------	------	------	------	------	------	------	------
TRINITY_DN11151_c0_g5	234	------	------	------	------	------	------	------	------	------	------	------	------	------	------	------	------
TRINITY_DN93490_c2_g1	731	GO:0003964;;GO:0004519;	molecular_function;;molecular_function;;	MF:RNA-directed DNA polymerase activity;;MF:endonuclease activity;;	------	------	------	------	ENOG4111MK6;;ENOG4110CNM;;ENOG4111WD1;;ENOG410YHU4;;ENOG410Y65V	S:Function unknown);;	PVD21538.1	hypothetical protein C0Q70_17336 [Pomacea canaliculata])	------	------	------	------	------
TRINITY_DN32621_c0_g1	772	------	------	------	------	------	------	------	------	------	XP_006820442.1	PREDICTED: uncharacterized protein LOC102805810 [Saccoglossus kowalevskii])	------	------	------	------	------
TRINITY_DN90296_c0_g1	230	------	------	------	------	------	------	------	------	------	------	------	------	------	------	------	------
TRINITY_DN32693_c1_g2	218	GO:0006886;;GO:0005741;;GO:0016021;	biological_process;;cellular_component;;cellular_component;;	BP:intracellular protein transport;;CC:mitochondrial outer membrane;;CC:integral component of membrane;;	K17769	TOM22	------	------	ENOG41122K3;;COG4886	U:Intracellular trafficking, secretion, and vesicular transport);;	XP_027223575.1	mitochondrial import receptor subunit TOM22 homolog [Penaeus vannamei])	------	------	PF04281	Tom22	Mitochondrial import receptor subunit Tom22
TRINITY_DN162730_c0_g1	574	------	------	------	------	------	------	------	------	------	------	------	------	------	------	------	------
TRINITY_DN10158_c3_g1	322	------	------	------	------	------	------	------	------	------	------	------	------	------	------	------	------
TRINITY_DN77738_c0_g2	476	------	------	------	------	------	------	------	------	------	------	------	------	------	------	------	------
TRINITY_DN41137_c0_g1	368	------	------	------	------	------	------	------	------	------	------	------	------	------	------	------	------
TRINITY_DN144540_c0_g1	389	------	------	------	------	------	------	------	------	------	------	------	------	------	------	------	------
TRINITY_DN30324_c1_g1	274	------	------	------	------	------	------	------	------	------	------	------	------	------	------	------	------
TRINITY_DN71611_c0_g1	384	------	------	------	------	------	------	------	------	------	------	------	------	------	------	------	------
TRINITY_DN140924_c0_g1	817	------	------	------	------	------	------	------	------	------	------	------	------	------	------	------	------
TRINITY_DN40752_c0_g2	250	------	------	------	------	------	------	------	------	------	------	------	------	------	------	------	------
TRINITY_DN4018_c3_g1	241	------	------	------	------	------	------	------	------	------	------	------	------	------	------	------	------
TRINITY_DN73895_c1_g1	210	------	------	------	------	------	------	------	------	------	------	------	------	------	------	------	------
TRINITY_DN6241_c0_g1	1108	------	------	------	------	------	------	------	------	------	------	------	------	------	------	------	------
TRINITY_DN9384_c0_g1	4787	GO:0005975;;GO:0005794;;GO:0016021;;GO:0016407;	biological_process;;cellular_component;;cellular_component;;molecular_function;;	BP:carbohydrate metabolic process;;CC:Golgi apparatus;;CC:integral component of membrane;;MF:acetyltransferase activity;;	K03377	CASD1	------	------	ENOG410XPE6	S:Function unknown)	XP_027211250.1	N-acetylneuraminate 9-O-acetyltransferase-like [Penaeus vannamei])	sp|Q96PB1|CASD1_HUMAN;;	N-acetylneuraminate 9-O-acetyltransferase OS=Homo sapiens OX=9606 GN=CASD1 PE=1 SV=1;;	PF07779	Cas1_AcylT	10 TM Acyl Transferase domain found in Cas1p
TRINITY_DN26709_c1_g1	263	------	------	------	------	------	------	------	------	------	------	------	------	------	------	------	------
TRINITY_DN13947_c0_g3	237	------	------	------	------	------	------	------	------	------	------	------	------	------	------	------	------
TRINITY_DN751_c0_g1	4142	------	------	------	------	------	------	------	------	------	------	------	------	------	------	------	------
TRINITY_DN1179_c1_g1	317	------	------	------	------	------	------	------	------	------	------	------	------	------	------	------	------
TRINITY_DN132790_c0_g2	222	------	------	------	------	------	------	------	------	------	------	------	------	------	------	------	------
TRINITY_DN13398_c0_g1	461	GO:0000278;;GO:0000775;;GO:0005634;;GO:0005525;	biological_process;;cellular_component;;cellular_component;;molecular_function;;	BP:mitotic cell cycle;;CC:chromosome, centromeric region;;CC:nucleus;;MF:GTP binding;;	------	------	------	------	ENOG410ZHK4	S:Function unknown)	PIK36812.1	hypothetical protein BSL78_26358 [Apostichopus japonicus])	------	------	------	------	------
TRINITY_DN25289_c0_g1	209	------	------	------	------	------	------	------	------	------	------	------	------	------	------	------	------
TRINITY_DN65615_c0_g1	458	------	------	------	------	------	------	------	------	------	------	------	------	------	------	------	------
TRINITY_DN106353_c0_g1	297	------	------	------	------	------	------	------	------	------	------	------	------	------	------	------	------
TRINITY_DN19758_c0_g1	241	------	------	------	------	------	------	------	------	------	------	------	------	------	------	------	------
TRINITY_DN115220_c0_g1	209	------	------	------	------	------	------	------	------	------	------	------	------	------	------	------	------
TRINITY_DN6041_c1_g1	238	------	------	------	------	------	------	------	------	------	------	------	------	------	------	------	------
TRINITY_DN50658_c0_g1	432	------	------	------	------	------	------	------	------	------	------	------	------	------	------	------	------
TRINITY_DN63174_c0_g1	991	GO:0005576;;GO:0008061;	cellular_component;;molecular_function;;	CC:extracellular region;;MF:chitin binding;;	K15174	PAF1	------	------	ENOG4111EXD;;ENOG410ZSCN	S:Function unknown);;	XP_027222373.1	protein obstructor-E-like isoform X2 [Penaeus vannamei])	sp|Q9VMM6|OBSTE_DROME;;	Protein obstructor-E OS=Drosophila melanogaster OX=7227 GN=obst-E PE=2 SV=2;;	PF01607	CBM_14	Chitin binding Peritrophin-A domain
TRINITY_DN18534_c0_g3	225	------	------	------	------	------	------	------	------	------	------	------	------	------	------	------	------
TRINITY_DN48071_c0_g1	239	------	------	------	------	------	------	------	------	------	------	------	------	------	------	------	------
TRINITY_DN21013_c0_g2	316	------	------	------	------	------	------	------	------	------	------	------	------	------	------	------	------
TRINITY_DN3677_c0_g4	446	------	------	------	------	------	------	------	------	------	------	------	------	------	------	------	------
TRINITY_DN4321_c0_g2	833	------	------	------	------	------	------	------	------	------	------	------	------	------	------	------	------
TRINITY_DN17942_c0_g2	266	------	------	------	------	------	------	------	------	------	------	------	------	------	------	------	------
TRINITY_DN58473_c0_g2	233	------	------	------	------	------	------	------	------	------	------	------	------	------	------	------	------
TRINITY_DN27860_c0_g1	208	------	------	------	------	------	------	------	------	------	------	------	------	------	------	------	------
TRINITY_DN87951_c0_g1	299	------	------	------	------	------	------	------	------	------	------	------	------	------	------	------	------
TRINITY_DN21856_c0_g1	1587	------	------	------	------	------	------	------	------	------	------	------	------	------	------	------	------
TRINITY_DN4451_c0_g1	719	------	------	------	------	------	------	------	------	------	------	------	------	------	PF13054;;PF03154	DUF3915;;Atrophin-1	Protein of unknown function (DUF3915);;Atrophin-1 family
TRINITY_DN144504_c0_g1	287	------	------	------	------	------	------	------	------	------	------	------	------	------	------	------	------
TRINITY_DN46940_c0_g2	293	------	------	------	------	------	------	------	------	------	------	------	------	------	------	------	------
TRINITY_DN19072_c0_g1	396	------	------	------	------	------	------	------	------	------	------	------	------	------	------	------	------
TRINITY_DN59792_c0_g3	429	------	------	------	------	------	------	------	------	------	------	------	------	------	------	------	------
TRINITY_DN104562_c0_g1	243	------	------	------	------	------	------	------	------	------	------	------	------	------	------	------	------
TRINITY_DN11431_c0_g1	2429	GO:0016021;;GO:0016740;	cellular_component;;molecular_function;;	CC:integral component of membrane;;MF:transferase activity;;	------	------	------	------	COG0607	P:Inorganic ion transport and metabolism)	XP_027212896.1	rhodanese domain-containing protein CG4456-like isoform X1 [Penaeus vannamei])	sp|Q9D0B5|TSTD3_MOUSE;;	Thiosulfate sulfurtransferase/rhodanese-like domain-containing protein 3 OS=Mus musculus OX=10090 GN=Tstd3 PE=1 SV=1;;	PF00581	Rhodanese	Rhodanese-like domain
TRINITY_DN55948_c0_g1	3973	GO:0061400;;GO:0003700;;GO:0003676;	biological_process;;molecular_function;;molecular_function;;	BP:positive regulation of transcription from RNA polymerase II promoter in response to calcium ion;;MF:transcription factor activity, sequence-specific DNA binding;;MF:nucleic acid binding;;	K10513	ZBTB41	------	------	COG5048	L:Replication, recombination and repair)	XP_027233492.1	zinc finger protein 696-like [Penaeus vannamei])	sp|P28166|ZFH1_DROME;;	Zinc finger protein 1 OS=Drosophila melanogaster OX=7227 GN=zfh1 PE=1 SV=2;;	PF13465;;PF00096;;PF13894;;PF13912	zf-H2C2_2;;zf-C2H2;;zf-C2H2_4;;zf-C2H2_6	Zinc-finger double domain;;Zinc finger, C2H2 type;;C2H2-type zinc finger;;C2H2-type zinc finger
TRINITY_DN20850_c0_g5	929	------	------	------	------	------	------	------	------	------	------	------	------	------	------	------	------
TRINITY_DN47493_c0_g1	1335	------	------	------	------	------	------	------	------	------	------	------	------	------	------	------	------
TRINITY_DN7509_c0_g1	8148	------	------	------	K20283	GOLGA4	------	------	ENOG410XQQG	U:Intracellular trafficking, secretion, and vesicular transport)	XP_027224409.1	golgin subfamily A member 4-like [Penaeus vannamei])	sp|Q13439|GOGA4_HUMAN;;	Golgin subfamily A member 4 OS=Homo sapiens OX=9606 GN=GOLGA4 PE=1 SV=1;;	PF01465;;PF11559	GRIP;;ADIP	GRIP domain;;Afadin- and alpha -actinin-Binding
TRINITY_DN779_c0_g1	585	------	------	------	------	------	------	------	------	------	------	------	------	------	------	------	------
TRINITY_DN7031_c0_g1	3020	GO:0005975;;GO:0000287;;GO:0016868;	biological_process;;molecular_function;;molecular_function;;	BP:carbohydrate metabolic process;;MF:magnesium ion binding;;MF:intramolecular transferase activity, phosphotransferases;;	K15779	PGM2	map00230;;map00520;;map00052;;map00010;;map00500;;map00030	Purine metabolism);;Amino sugar and nucleotide sugar metabolism);;Galactose metabolism);;Glycolysis / Gluconeogenesis);;Starch and sucrose metabolism);;Pentose phosphate pathway)	COG1109	G:Carbohydrate transport and metabolism)	XP_027220774.1	phosphoglucomutase-2-like [Penaeus vannamei])	sp|Q96G03|PGM2_HUMAN;;	Phosphoglucomutase-2 OS=Homo sapiens OX=9606 GN=PGM2 PE=1 SV=4;;	PF02878;;PF02879;;PF02880;;PF00408	PGM_PMM_I;;PGM_PMM_II;;PGM_PMM_III;;PGM_PMM_IV	Phosphoglucomutase/phosphomannomutase, alpha/beta/alpha domain I;;Phosphoglucomutase/phosphomannomutase, alpha/beta/alpha domain II;;Phosphoglucomutase/phosphomannomutase, alpha/beta/alpha domain III;;Phosphoglucomutase/phosphomannomutase, C-terminal domain
TRINITY_DN81529_c0_g1	293	------	------	------	------	------	------	------	------	------	------	------	------	------	------	------	------
TRINITY_DN45409_c0_g1	848	------	------	------	------	------	------	------	------	------	------	------	------	------	------	------	------
TRINITY_DN11245_c1_g1	2622	GO:0016787;	molecular_function;;	MF:hydrolase activity;;	K03927;K01050	CES2;BCHE	map00983	Drug metabolism - other enzymes)	COG2272	J:Translation, ribosomal structure and biogenesis)	XP_027238201.1	liver carboxylesterase 2-like isoform X2 [Penaeus vannamei])	sp|G3V7J5|EST2E_RAT;;	Pyrethroid hydrolase Ces2e OS=Rattus norvegicus OX=10116 GN=Ces2e PE=1 SV=2;;	PF00135;;PF07859	COesterase;;Abhydrolase_3	Carboxylesterase family;;alpha/beta hydrolase fold
TRINITY_DN78296_c0_g1	4164	GO:0003824;	molecular_function;;	MF:catalytic activity;;	K16340	PHLPP	map04151	PI3K-Akt signaling pathway)	COG4886;;COG2114	G:Carbohydrate transport and metabolism);;	XP_027225000.1	uncharacterized protein LOC113817188 [Penaeus vannamei])	sp|Q9VJ07|PHLPP_DROME;;	Protein phosphatase PHLPP-like protein OS=Drosophila melanogaster OX=7227 GN=Phlpp PE=4 SV=1;;	PF12799;;PF13855;;PF00481;;PF14580	LRR_4;;LRR_8;;PP2C;;LRR_9	Leucine Rich repeats (2 copies);;Leucine rich repeat;;Protein phosphatase 2C;;Leucine-rich repeat
TRINITY_DN68956_c0_g1	331	------	------	------	------	------	------	------	------	------	------	------	------	------	------	------	------
TRINITY_DN79030_c0_g1	935	------	------	------	------	------	------	------	------	------	------	------	------	------	------	------	------
TRINITY_DN181252_c0_g1	925	GO:0005741;;GO:0008308;	cellular_component;;molecular_function;;	CC:mitochondrial outer membrane;;MF:voltage-gated anion channel activity;;	K15040	VDAC2	map05166;;map04621;;map05012;;map05010;;map04020;;map04022;;map05016;;map04216	HTLV-I infection);;NOD-like receptor signaling pathway);;Parkinson's disease);;Alzheimer's disease);;Calcium signaling pathway);;cGMP-PKG signaling pathway);;Huntington's disease);;Ferroptosis)	------	------	XP_022316203.1	voltage-dependent anion-selective channel protein 2-like [Crassostrea virginica])	sp|P83781|VDAC_CANAL;;	Mitochondrial outer membrane protein porin OS=Candida albicans;;	PF01459	Porin_3	Eukaryotic porin
TRINITY_DN13182_c0_g1	346	------	------	------	------	------	------	------	------	------	------	------	------	------	------	------	------
TRINITY_DN47441_c0_g1	250	------	------	------	------	------	------	------	------	------	------	------	------	------	------	------	------
TRINITY_DN92004_c0_g2	269	------	------	------	------	------	------	------	------	------	------	------	------	------	------	------	------
TRINITY_DN28145_c0_g1	620	------	------	------	------	------	------	------	------	------	------	------	------	------	------	------	------
TRINITY_DN28632_c0_g1	487	------	------	------	------	------	------	------	------	------	------	------	------	------	------	------	------
TRINITY_DN1019_c0_g1	6911	------	------	------	K14845	RAI1, DOM3Z	------	------	ENOG410ZAFR	S:Function unknown)	XP_027228252.1	decapping and exoribonuclease protein-like isoform X1 [Penaeus vannamei])	sp|O77932|DXO_HUMAN;;	Decapping and exoribonuclease protein OS=Homo sapiens OX=9606 GN=DXO PE=2 SV=2;;	PF08652	RAI1	RAI1 like PD-(D/E)XK nuclease
TRINITY_DN186193_c0_g1	348	GO:0005975;;GO:0030163;;GO:0006412;;GO:0005737;;GO:0005840;;GO:0016021;;GO:0003735;;GO:0003824;;GO:0008233;;GO:0005524;;GO:0036402;	biological_process;;biological_process;;biological_process;;cellular_component;;cellular_component;;cellular_component;;molecular_function;;molecular_function;;molecular_function;;molecular_function;;molecular_function;;	BP:carbohydrate metabolic process;;BP:protein catabolic process;;BP:translation;;CC:cytoplasm;;CC:ribosome;;CC:integral component of membrane;;MF:structural constituent of ribosome;;MF:catalytic activity;;MF:peptidase activity;;MF:ATP binding;;MF:proteasome-activating ATPase activity;;	K02929	RP-L44e, RPL44	map03010	Ribosome)	COG1631	J:Translation, ribosomal structure and biogenesis)	VDK67056.1	unnamed protein product [Litomosoides sigmodontis])	sp|P90702|RL44_BRUMA;;	60S ribosomal protein L44 OS=Brugia malayi OX=6279 GN=rpl-44 PE=3 SV=3;;	PF00935	Ribosomal_L44	Ribosomal protein L44
TRINITY_DN51890_c1_g1	282	------	------	------	------	------	------	------	------	------	------	------	------	------	------	------	------
TRINITY_DN140322_c0_g1	507	------	------	------	------	------	------	------	------	------	------	------	------	------	------	------	------
TRINITY_DN36733_c0_g1	420	------	------	------	------	------	------	------	------	------	------	------	------	------	------	------	------
TRINITY_DN49777_c0_g1	212	------	------	------	------	------	------	------	------	------	------	------	------	------	------	------	------
TRINITY_DN79514_c0_g1	333	------	------	------	------	------	------	------	------	------	------	------	------	------	------	------	------
TRINITY_DN12629_c0_g1	216	------	------	------	------	------	------	------	------	------	------	------	------	------	------	------	------
TRINITY_DN44011_c1_g1	422	------	------	------	------	------	------	------	------	------	------	------	------	------	------	------	------
TRINITY_DN643_c1_g1	7692	GO:0016021;;GO:0003964;	cellular_component;;molecular_function;;	CC:integral component of membrane;;MF:RNA-directed DNA polymerase activity;;	K08834	MYO3, DFNB30	map04745	Phototransduction - fly)	ENOG410YUPY;;ENOG410Y65V	S:Function unknown);;	XP_027210135.1	histone acetyltransferase KAT6B-like [Penaeus vannamei])	sp|O00370|LORF2_HUMAN;;	LINE-1 retrotransposable element ORF2 protein OS=Homo sapiens OX=9606 PE=1 SV=1;;	PF13465;;PF00096;;PF13894	zf-H2C2_2;;zf-C2H2;;zf-C2H2_4	Zinc-finger double domain;;Zinc finger, C2H2 type;;C2H2-type zinc finger
TRINITY_DN16246_c0_g1	445	------	------	------	------	------	------	------	------	------	------	------	------	------	------	------	------
TRINITY_DN28102_c0_g1	548	------	------	------	------	------	------	------	------	------	------	------	------	------	------	------	------
TRINITY_DN59123_c0_g1	368	------	------	------	------	------	------	------	------	------	------	------	------	------	------	------	------
TRINITY_DN30804_c1_g1	1310	------	------	------	------	------	------	------	------	------	------	------	------	------	------	------	------
TRINITY_DN9915_c0_g1	434	------	------	------	------	------	------	------	------	------	------	------	------	------	------	------	------
TRINITY_DN172627_c0_g1	352	------	------	------	------	------	------	------	------	------	------	------	------	------	------	------	------
TRINITY_DN78141_c0_g1	223	------	------	------	------	------	------	------	------	------	------	------	------	------	------	------	------
TRINITY_DN60753_c0_g1	239	------	------	------	------	------	------	------	------	------	------	------	------	------	------	------	------
TRINITY_DN61116_c0_g2	347	------	------	------	------	------	------	------	------	------	------	------	------	------	------	------	------
TRINITY_DN32581_c0_g1	317	------	------	------	------	------	------	------	------	------	------	------	------	------	------	------	------
TRINITY_DN35112_c0_g1	8074	GO:0060070;;GO:0016021;;GO:0042813;;GO:0017147;;GO:0005509;	biological_process;;cellular_component;;molecular_function;;molecular_function;;molecular_function;;	BP:canonical Wnt signaling pathway;;CC:integral component of membrane;;MF:Wnt-activated receptor activity;;MF:Wnt-protein binding;;MF:calcium ion binding;;	K03068	LRP5_6	map05200;;map05010;;map05224;;map04150;;map04310	Pathways in cancer);;Alzheimer's disease);;Breast cancer);;mTOR signaling pathway);;Wnt signaling pathway)	ENOG410XSY5	S:Function unknown)	XP_027214132.1	low-density lipoprotein receptor-related protein 6-like [Penaeus vannamei])	sp|O88572|LRP6_MOUSE;;	Low-density lipoprotein receptor-related protein 6 OS=Mus musculus OX=10090 GN=Lrp6 PE=1 SV=1;;	PF00058;;PF14670;;PF00057;;PF16472	Ldl_recept_b;;FXa_inhibition;;Ldl_recept_a;;DUF5050	Low-density lipoprotein receptor repeat class B;;Coagulation Factor Xa inhibitory site;;Low-density lipoprotein receptor domain class A;;Domain of unknown function (DUF5050)
TRINITY_DN57874_c0_g1	534	------	------	------	------	------	------	------	------	------	------	------	------	------	------	------	------
TRINITY_DN38213_c0_g1	235	------	------	------	------	------	------	------	------	------	------	------	------	------	------	------	------
TRINITY_DN75179_c0_g2	762	------	------	------	------	------	------	------	------	------	------	------	------	------	------	------	------
TRINITY_DN148709_c0_g1	349	------	------	------	------	------	------	------	------	------	------	------	------	------	------	------	------
TRINITY_DN25597_c0_g1	652	------	------	------	K08905	psaG	------	------	ENOG41120CZ	I:Lipid transport and metabolism)	------	------	sp|Q9S7N7|PSAG_ARATH;;	Photosystem I reaction center subunit V, chloroplastic OS=Arabidopsis thaliana OX=3702 GN=PSAG PE=1 SV=1;;	PF01241	PSI_PSAK	Photosystem I psaG / psaK
TRINITY_DN163017_c0_g1	562	------	------	------	------	------	------	------	------	------	XP_033116570.1	uncharacterized protein LOC117116608 [Anneissia japonica])	------	------	------	------	------
TRINITY_DN51860_c0_g1	2686	GO:0016021;;GO:0035091;;GO:0051184;;GO:0022857;	cellular_component;;molecular_function;;molecular_function;;molecular_function;;	CC:integral component of membrane;;MF:phosphatidylinositol binding;;MF:cofactor transporter activity;;MF:transmembrane transporter activity;;	K15381	DIRC2, SLC49A3	------	------	ENOG410XSTK	U:Intracellular trafficking, secretion, and vesicular transport)	XP_027237487.1	disrupted in renal carcinoma protein 2 homolog [Penaeus vannamei])	sp|Q6GNV7|DIRC2_XENLA;;	Solute carrier family 49 member 4 homolog OS=Xenopus laevis OX=8355 GN=slc49a4 PE=2 SV=1;;	PF07690;;PF13347	MFS_1;;MFS_2	Major Facilitator Superfamily;;MFS/sugar transport protein
TRINITY_DN44730_c0_g1	370	------	------	------	------	------	------	------	------	------	------	------	------	------	------	------	------
TRINITY_DN10601_c0_g1	3512	GO:0006396;;GO:0005634;;GO:0005524;;GO:0003963;	biological_process;;cellular_component;;molecular_function;;molecular_function;;	BP:RNA processing;;CC:nucleus;;MF:ATP binding;;MF:RNA-3'-phosphate cyclase activity;;	K01974	RTCA, rtcA	------	------	COG0430	A:RNA processing and modification)	XP_027231883.1	RNA 3'-terminal phosphate cyclase-like [Penaeus vannamei])	sp|Q4R3J0|RTCA_MACFA;;	RNA 3'-terminal phosphate cyclase OS=Macaca fascicularis OX=9541 GN=RTCA PE=2 SV=1;;	PF01137;;PF05189	RTC;;RTC_insert	RNA 3'-terminal phosphate cyclase;;RNA 3'-terminal phosphate cyclase (RTC), insert domain
TRINITY_DN12165_c0_g2	721	------	------	------	------	------	------	------	------	------	------	------	------	------	------	------	------
TRINITY_DN3318_c0_g2	675	------	------	------	------	------	------	------	------	------	------	------	------	------	------	------	------
TRINITY_DN36456_c0_g1	256	------	------	------	------	------	------	------	------	------	------	------	------	------	------	------	------
TRINITY_DN102391_c0_g1	268	------	------	------	------	------	------	------	------	------	------	------	------	------	------	------	------
TRINITY_DN57943_c0_g1	318	------	------	------	------	------	------	------	------	------	------	------	------	------	------	------	------
TRINITY_DN4690_c0_g1	2192	GO:0055072;;GO:0006826;;GO:0016021;;GO:0005886;;GO:0004322;;GO:0005507;;GO:0016491;	biological_process;;biological_process;;cellular_component;;cellular_component;;molecular_function;;molecular_function;;molecular_function;;	BP:iron ion homeostasis;;BP:iron ion transport;;CC:integral component of membrane;;CC:plasma membrane;;MF:ferroxidase activity;;MF:copper ion binding;;MF:oxidoreductase activity;;	------	------	------	------	COG2132	Q:Secondary metabolites biosynthesis, transport and catabolism)	AJG06864.1	laccase-1-like protein [Macrobrachium rosenbergii])	sp|O59896|LAC1_PYCCI;;	Laccase OS=Pycnoporus cinnabarinus OX=5643 GN=LCC3-1 PE=1 SV=1;;	PF07731;;PF07732;;PF00394	Cu-oxidase_2;;Cu-oxidase_3;;Cu-oxidase	Multicopper oxidase;;Multicopper oxidase;;Multicopper oxidase
TRINITY_DN103663_c0_g1	233	------	------	------	------	------	------	------	------	------	------	------	------	------	------	------	------
TRINITY_DN32423_c0_g1	342	------	------	------	------	------	------	------	------	------	------	------	------	------	------	------	------
TRINITY_DN22898_c0_g1	333	------	------	------	------	------	------	------	------	------	------	------	------	------	------	------	------
TRINITY_DN35784_c0_g1	246	------	------	------	------	------	------	------	------	------	------	------	------	------	------	------	------
TRINITY_DN13224_c0_g3	473	------	------	------	------	------	------	------	------	------	------	------	------	------	------	------	------
TRINITY_DN112379_c0_g1	320	------	------	------	------	------	------	------	------	------	------	------	------	------	------	------	------
TRINITY_DN42836_c0_g2	276	------	------	------	------	------	------	------	------	------	------	------	------	------	------	------	------
TRINITY_DN153810_c0_g1	473	------	------	------	------	------	------	------	------	------	------	------	------	------	------	------	------
TRINITY_DN59099_c0_g2	826	------	------	------	------	------	------	------	------	------	------	------	------	------	------	------	------
TRINITY_DN59271_c1_g1	258	------	------	------	------	------	------	------	------	------	------	------	------	------	------	------	------
TRINITY_DN172279_c0_g1	218	GO:0046872;;GO:0016491;	molecular_function;;molecular_function;;	MF:metal ion binding;;MF:oxidoreductase activity;;	------	------	------	------	------	------	AEJ08191.1	hemocyanin [Palaemon carinicauda])	sp|P80888|HCY_PALVU;;	Hemocyanin OS=Palinurus vulgaris OX=6733 PE=1 SV=2;;	PF00372	Hemocyanin_M	Hemocyanin, copper containing domain
TRINITY_DN45365_c0_g1	1646	GO:0015771;;GO:0008643;;GO:0016021;;GO:0005886;;GO:0015574;;GO:0022857;	biological_process;;biological_process;;cellular_component;;cellular_component;;molecular_function;;molecular_function;;	BP:trehalose transport;;BP:carbohydrate transport;;CC:integral component of membrane;;CC:plasma membrane;;MF:trehalose transmembrane transporter activity;;MF:transmembrane transporter activity;;	K14258	TRET1	------	------	ENOG410XNQK	G:Carbohydrate transport and metabolism)	XP_027212244.1	facilitated trehalose transporter Tret1-like [Penaeus vannamei])	sp|Q17NV8|TRET1_AEDAE;;	Facilitated trehalose transporter Tret1 OS=Aedes aegypti OX=7159 GN=Tret1 PE=3 SV=1;;	PF00083;;PF07690	Sugar_tr;;MFS_1	Sugar (and other) transporter;;Major Facilitator Superfamily
TRINITY_DN27489_c0_g1	403	------	------	------	------	------	------	------	------	------	------	------	------	------	------	------	------
TRINITY_DN6649_c0_g1	930	------	------	------	------	------	------	------	------	------	XP_027221611.1	uncharacterized protein LOC113813751 [Penaeus vannamei])	------	------	------	------	------
TRINITY_DN23578_c0_g1	447	------	------	------	------	------	------	------	------	------	------	------	------	------	------	------	------
TRINITY_DN5845_c0_g1	215	------	------	------	------	------	------	------	------	------	------	------	------	------	------	------	------
TRINITY_DN56111_c0_g1	201	------	------	------	------	------	------	------	------	------	------	------	------	------	------	------	------
TRINITY_DN114889_c0_g1	283	------	------	------	------	------	------	------	------	------	------	------	------	------	------	------	------
TRINITY_DN71069_c0_g1	239	GO:0016021;;GO:0042302;	cellular_component;;molecular_function;;	CC:integral component of membrane;;MF:structural constituent of cuticle;;	------	------	------	------	------	------	ROT64395.1	calcification-associated peptide-2 [Penaeus vannamei])	------	------	------	------	------
TRINITY_DN38098_c0_g1	376	------	------	------	------	------	------	------	------	------	------	------	------	------	------	------	------
TRINITY_DN37727_c0_g1	356	------	------	------	------	------	------	------	------	------	------	------	------	------	------	------	------
TRINITY_DN29732_c0_g2	465	------	------	------	------	------	------	------	------	------	------	------	------	------	------	------	------
TRINITY_DN964_c1_g1	2877	------	------	------	------	------	------	------	------	------	------	------	------	------	------	------	------
TRINITY_DN27203_c0_g2	336	------	------	------	------	------	------	------	------	------	------	------	------	------	------	------	------
TRINITY_DN32008_c0_g1	1744	------	------	------	------	------	------	------	ENOG411192I	S:Function unknown)	XP_027208561.1	uncharacterized protein LOC113802225 [Penaeus vannamei])	------	------	PF13837;;PF10545	Myb_DNA-bind_4;;MADF_DNA_bdg	Myb/SANT-like DNA-binding domain;;Alcohol dehydrogenase transcription factor Myb/SANT-like
TRINITY_DN2235_c0_g1	623	------	------	------	------	------	------	------	------	------	------	------	------	------	------	------	------
TRINITY_DN32920_c0_g1	2217	------	------	------	------	------	------	------	------	------	------	------	------	------	------	------	------
TRINITY_DN75498_c0_g1	561	------	------	------	------	------	------	------	------	------	------	------	------	------	------	------	------
TRINITY_DN42119_c0_g1	1064	GO:0006364;;GO:0001522;;GO:0005730;;GO:0003723;;GO:0016747;	biological_process;;biological_process;;cellular_component;;molecular_function;;molecular_function;;	BP:rRNA processing;;BP:pseudouridine synthesis;;CC:nucleolus;;MF:RNA binding;;MF:transferase activity, transferring acyl groups other than amino-acyl groups;;	K11128	GAR1, NOLA1	map03008	Ribosome biogenesis in eukaryotes)	COG3277	J:Translation, ribosomal structure and biogenesis)	XP_027227479.1	H/ACA ribonucleoprotein complex subunit 1-like [Penaeus vannamei])	sp|Q61B10|GAR1_CAEBR;;	Probable H/ACA ribonucleoprotein complex subunit 1-like protein OS=Caenorhabditis briggsae OX=6238 GN=CBG13541 PE=3 SV=1;;	PF04410	Gar1	Gar1/Naf1 RNA binding region
TRINITY_DN37567_c0_g2	855	------	------	------	------	------	------	------	------	------	------	------	------	------	------	------	------
TRINITY_DN131564_c0_g1	632	------	------	------	------	------	------	------	------	------	------	------	------	------	------	------	------
TRINITY_DN19723_c0_g1	597	------	------	------	------	------	------	------	------	------	------	------	------	------	------	------	------
TRINITY_DN11604_c0_g4	317	------	------	------	------	------	------	------	------	------	------	------	------	------	------	------	------
TRINITY_DN582_c1_g1	993	------	------	------	------	------	------	------	------	------	------	------	------	------	------	------	------
TRINITY_DN23738_c1_g1	1555	------	------	------	------	------	------	------	------	------	------	------	------	------	------	------	------
TRINITY_DN8197_c0_g1	592	------	------	------	------	------	------	------	------	------	------	------	------	------	------	------	------
TRINITY_DN11884_c0_g2	213	GO:0006518;;GO:0016020;;GO:0003824;;GO:0016829;	biological_process;;cellular_component;;molecular_function;;molecular_function;;	BP:peptide metabolic process;;CC:membrane;;MF:catalytic activity;;MF:lyase activity;;	K18200	PAL	------	------	ENOG410XS0X	G:Carbohydrate transport and metabolism)	XP_027206523.1	peptidyl-alpha-hydroxyglycine alpha-amidating lyase 2-like [Penaeus vannamei])	sp|P10731|AMD_BOVIN;;	Peptidyl-glycine alpha-amidating monooxygenase OS=Bos taurus OX=9913 GN=PAM PE=1 SV=2;;	------	------	------
TRINITY_DN86398_c0_g1	470	------	------	------	------	------	------	------	------	------	------	------	------	------	------	------	------
TRINITY_DN99023_c0_g1	211	------	------	------	------	------	------	------	------	------	------	------	------	------	------	------	------
TRINITY_DN162268_c0_g1	355	------	------	------	------	------	------	------	------	------	------	------	------	------	------	------	------
TRINITY_DN88575_c0_g3	2249	------	------	------	------	------	------	------	------	------	------	------	------	------	------	------	------
TRINITY_DN35486_c0_g2	356	------	------	------	------	------	------	------	------	------	------	------	------	------	------	------	------
TRINITY_DN63145_c1_g3	549	------	------	------	------	------	------	------	------	------	------	------	------	------	------	------	------
TRINITY_DN127857_c4_g1	211	------	------	------	------	------	------	------	------	------	------	------	------	------	------	------	------
TRINITY_DN7323_c0_g1	901	------	------	------	------	------	------	------	------	------	------	------	------	------	------	------	------
TRINITY_DN95031_c0_g1	208	------	------	------	------	------	------	------	------	------	------	------	------	------	------	------	------
TRINITY_DN8753_c0_g1	1366	GO:0008146;	molecular_function;;	MF:sulfotransferase activity;;	K01016	SULT1E1, STE	map00140	Steroid hormone biosynthesis)	------	------	XP_027211654.1	sulfotransferase 1A1-like [Penaeus vannamei])	sp|O75897|ST1C4_HUMAN;;	Sulfotransferase 1C4 OS=Homo sapiens OX=9606 GN=SULT1C4 PE=1 SV=2;;	PF00685;;PF13469	Sulfotransfer_1;;Sulfotransfer_3	Sulfotransferase domain;;Sulfotransferase family
TRINITY_DN137135_c0_g3	231	------	------	------	------	------	------	------	------	------	------	------	------	------	------	------	------
TRINITY_DN34749_c1_g1	214	------	------	------	------	------	------	------	------	------	------	------	------	------	------	------	------
TRINITY_DN17349_c0_g2	868	------	------	------	------	------	------	------	------	------	------	------	------	------	------	------	------
TRINITY_DN149119_c0_g1	954	------	------	------	------	------	------	------	------	------	------	------	------	------	------	------	------
TRINITY_DN122772_c0_g1	883	------	------	------	------	------	------	------	------	------	------	------	------	------	------	------	------
TRINITY_DN137428_c0_g2	451	------	------	------	------	------	------	------	------	------	------	------	------	------	------	------	------
TRINITY_DN63723_c0_g1	2385	------	------	------	------	------	------	------	------	------	------	------	------	------	------	------	------
TRINITY_DN8576_c0_g1	827	------	------	------	------	------	------	------	------	------	------	------	------	------	------	------	------
TRINITY_DN9434_c0_g1	712	------	------	------	------	------	------	------	------	------	------	------	------	------	------	------	------
TRINITY_DN47937_c0_g1	253	------	------	------	------	------	------	------	------	------	------	------	------	------	------	------	------
TRINITY_DN27403_c0_g1	703	------	------	------	------	------	------	------	------	------	------	------	------	------	------	------	------
TRINITY_DN12340_c0_g1	589	------	------	------	------	------	------	------	------	------	------	------	------	------	------	------	------
TRINITY_DN1222_c0_g2	342	------	------	------	------	------	------	------	------	------	------	------	------	------	------	------	------
TRINITY_DN16588_c0_g1	346	------	------	------	------	------	------	------	------	------	------	------	------	------	------	------	------
TRINITY_DN14499_c0_g2	722	------	------	------	------	------	------	------	------	------	RXG51493.1	hypothetical protein Avbf_11762 [Armadillidium vulgare])	------	------	PF05380	Peptidase_A17	Pao retrotransposon peptidase
TRINITY_DN6662_c0_g3	388	------	------	------	------	------	------	------	------	------	------	------	------	------	------	------	------
TRINITY_DN113065_c0_g1	489	------	------	------	------	------	------	------	------	------	------	------	------	------	------	------	------
TRINITY_DN51442_c0_g2	1080	------	------	------	------	------	------	------	------	------	------	------	------	------	------	------	------
TRINITY_DN103651_c0_g1	217	------	------	------	------	------	------	------	------	------	ROT65910.1	hypothetical protein C7M84_016108 [Penaeus vannamei])	------	------	------	------	------
TRINITY_DN42719_c0_g3	313	------	------	------	------	------	------	------	------	------	------	------	------	------	------	------	------
TRINITY_DN51521_c0_g1	260	------	------	------	------	------	------	------	------	------	------	------	------	------	------	------	------
TRINITY_DN14629_c0_g1	459	------	------	------	------	------	------	------	------	------	------	------	------	------	------	------	------
TRINITY_DN39804_c0_g1	2991	------	------	------	------	------	------	------	------	------	------	------	------	------	------	------	------
TRINITY_DN14481_c0_g3	264	------	------	------	------	------	------	------	------	------	------	------	------	------	------	------	------
TRINITY_DN98283_c0_g1	330	------	------	------	------	------	------	------	------	------	XP_029212778.1	uncharacterized protein LOC114976505 isoform X2 [Acropora millepora])	------	------	------	------	------
TRINITY_DN33581_c0_g1	283	------	------	------	------	------	------	------	------	------	------	------	------	------	------	------	------
TRINITY_DN148842_c0_g1	438	GO:0016021;	cellular_component;;	CC:integral component of membrane;;	------	------	------	------	ENOG410XRZ4	V:Defense mechanisms)	XP_027212085.1	NPC intracellular cholesterol transporter 1-like [Penaeus vannamei])	sp|Q90693|PTC1_CHICK;;	Protein patched homolog 1 OS=Gallus gallus OX=9031 GN=PTCH1 PE=1 SV=1;;	PF12349;;PF02460	Sterol-sensing;;Patched	Sterol-sensing domain of SREBP cleavage-activation;;Patched family
TRINITY_DN81843_c0_g1	216	------	------	------	------	------	------	------	------	------	------	------	------	------	------	------	------
TRINITY_DN13543_c0_g1	6352	------	------	------	------	------	------	------	------	------	------	------	------	------	------	------	------
TRINITY_DN11625_c0_g1	593	------	------	------	------	------	------	------	------	------	------	------	------	------	------	------	------
TRINITY_DN8948_c0_g1	1094	------	------	------	------	------	------	------	ENOG410XRJF;;ENOG410Y0VU	Q:Secondary metabolites biosynthesis, transport and catabolism);;S:Function unknown)	ROT85524.1	Ectoine hydroxylase, partial [Penaeus vannamei])	sp|R9UTQ8|PROHY_STRGD;;	L-proline trans-4-hydroxylase OS=Streptomyces griseoviridis OX=45398 PE=1 SV=1;;	PF05721;;PF13759	PhyH;;2OG-FeII_Oxy_5	Phytanoyl-CoA dioxygenase (PhyH);;Putative 2OG-Fe(II) oxygenase
TRINITY_DN34522_c0_g2	433	------	------	------	------	------	------	------	------	------	------	------	------	------	------	------	------
TRINITY_DN96754_c0_g1	456	------	------	------	------	------	------	------	------	------	------	------	------	------	------	------	------
TRINITY_DN8278_c0_g2	665	GO:0032259;;GO:0016021;;GO:0008168;	biological_process;;cellular_component;;molecular_function;;	BP:methylation;;CC:integral component of membrane;;MF:methyltransferase activity;;	------	------	------	------	------	------	XP_027229060.1	methyltransferase-like protein 7A [Penaeus vannamei])	------	------	------	------	------
TRINITY_DN15955_c0_g1	467	------	------	------	------	------	------	------	------	------	------	------	------	------	------	------	------
TRINITY_DN15912_c0_g3	2321	------	------	------	------	------	------	------	------	------	------	------	------	------	------	------	------
TRINITY_DN76040_c0_g1	325	------	------	------	------	------	------	------	------	------	------	------	------	------	------	------	------
TRINITY_DN8757_c2_g2	1361	------	------	------	------	------	------	------	------	------	------	------	------	------	------	------	------
TRINITY_DN17919_c2_g1	247	------	------	------	------	------	------	------	------	------	------	------	------	------	------	------	------
TRINITY_DN139620_c0_g1	366	------	------	------	------	------	------	------	------	------	------	------	------	------	------	------	------
TRINITY_DN167435_c0_g1	274	------	------	------	------	------	------	------	------	------	------	------	------	------	------	------	------
TRINITY_DN43966_c0_g1	368	------	------	------	------	------	------	------	------	------	------	------	------	------	------	------	------
TRINITY_DN174_c1_g1	2417	------	------	------	------	------	------	------	------	------	------	------	------	------	------	------	------
TRINITY_DN20820_c0_g1	581	------	------	------	------	------	------	------	------	------	------	------	------	------	------	------	------
TRINITY_DN55225_c0_g2	383	------	------	------	------	------	------	------	------	------	------	------	------	------	------	------	------
TRINITY_DN12694_c1_g3	323	------	------	------	------	------	------	------	------	------	------	------	------	------	------	------	------
TRINITY_DN136979_c0_g1	393	------	------	------	------	------	------	------	------	------	------	------	------	------	------	------	------
TRINITY_DN13195_c0_g3	634	------	------	------	------	------	------	------	------	------	XP_027216086.1	uncharacterized protein LOC113808796 [Penaeus vannamei])	------	------	------	------	------
TRINITY_DN71191_c0_g1	524	------	------	------	------	------	------	------	------	------	------	------	------	------	------	------	------
TRINITY_DN140165_c0_g2	374	------	------	------	------	------	------	------	------	------	------	------	------	------	------	------	------
TRINITY_DN11344_c1_g3	734	------	------	------	------	------	------	------	------	------	------	------	------	------	------	------	------
TRINITY_DN49380_c0_g1	852	------	------	------	------	------	------	------	------	------	------	------	------	------	------	------	------
TRINITY_DN48320_c0_g1	447	------	------	------	------	------	------	------	------	------	------	------	------	------	------	------	------
TRINITY_DN29829_c0_g1	507	------	------	------	------	------	------	------	------	------	------	------	------	------	------	------	------
TRINITY_DN102421_c0_g1	244	GO:0006069;;GO:0008270;;GO:0051903;	biological_process;;molecular_function;;molecular_function;;	BP:ethanol oxidation;;MF:zinc ion binding;;MF:S;;	K00121	frmA, ADH5, adhC	map05204;;map00350;;map00980;;map00010;;map00830;;map00071;;map00982	Chemical carcinogenesis);;Tyrosine metabolism);;Metabolism of xenobiotics by cytochrome P450);;Glycolysis / Gluconeogenesis);;Retinol metabolism);;Fatty acid degradation);;Drug metabolism - cytochrome P450)	COG1062	S:Function unknown)	XP_023297585.1	alcohol dehydrogenase class-3 [Lucilia cuprina])	sp|P80468|ADH4_STRCA;;	All-trans-retinol dehydrogenase [NA;;	------	------	------
TRINITY_DN27927_c0_g1	474	------	------	------	K02698	psaK	------	------	ENOG4111RY5	S:Function unknown)	------	------	sp|Q9SUI5|PSAK_ARATH;;	Photosystem I reaction center subunit psaK, chloroplastic OS=Arabidopsis thaliana OX=3702 GN=PSAK PE=2 SV=2;;	PF01241	PSI_PSAK	Photosystem I psaG / psaK
TRINITY_DN54359_c0_g2	682	------	------	------	------	------	------	------	------	------	------	------	------	------	------	------	------
TRINITY_DN2413_c2_g2	515	------	------	------	------	------	------	------	------	------	------	------	------	------	------	------	------
TRINITY_DN83835_c0_g2	1657	GO:0006260;;GO:0005634;;GO:0003677;	biological_process;;cellular_component;;molecular_function;;	BP:DNA replication;;CC:nucleus;;MF:DNA binding;;	K02321	POLA2	map03030	DNA replication)	COG5214	L:Replication, recombination and repair)	XP_027220391.1	DNA polymerase alpha subunit B-like [Penaeus vannamei])	sp|Q14181|DPOA2_HUMAN;;	DNA polymerase alpha subunit B OS=Homo sapiens OX=9606 GN=POLA2 PE=1 SV=2;;	PF04042;;PF08418	DNA_pol_E_B;;Pol_alpha_B_N	DNA polymerase alpha/epsilon subunit B;;DNA polymerase alpha subunit B N-terminal
TRINITY_DN24182_c1_g1	1401	GO:0006788;;GO:0016021;;GO:0004392;;GO:0046872;	biological_process;;cellular_component;;molecular_function;;molecular_function;;	BP:heme oxidation;;CC:integral component of membrane;;MF:heme oxygenas;;MF:metal ion binding;;	K21418	HMOX2	map04978;;map00860	Mineral absorption);;Porphyrin and chlorophyll metabolism)	COG5398	P:Inorganic ion transport and metabolism)	XP_027232082.1	heme oxygenase 1-like [Penaeus vannamei])	sp|Q8YVS7|HO1_NOSS1;;	Heme oxygenase 1 OS=Nostoc sp.;;	PF01126	Heme_oxygenase	Heme oxygenase
TRINITY_DN26270_c0_g1	6113	GO:0007155;;GO:0031012;;GO:0004867;	biological_process;;cellular_component;;molecular_function;;	BP:cell adhesion;;CC:extracellular matrix;;MF:serine-type endopeptidase inhibitor activity;;	------	------	------	------	ENOG410XQHP	S:Function unknown)	XP_027210448.1	spondin-1-like [Penaeus vannamei])	sp|P35446|SPON1_RAT;;	Spondin-1 OS=Rattus norvegicus OX=10116 GN=Spon1 PE=1 SV=1;;	PF06468;;PF19028;;PF00090;;PF00014;;PF19035;;PF19030	Spond_N;;TSP1_spondin;;TSP_1;;Kunitz_BPTI;;TSP1_CCN;;TSP1_ADAMTS	Spondin_N;;Spondin-like TSP1 domain;;Thrombospondin type 1 domain;;Kunitz/Bovine pancreatic trypsin inhibitor domain;;CCN3 Nov like TSP1 domain;;Thrombospondin type 1 domain
TRINITY_DN19991_c0_g2	4505	------	------	------	------	------	------	------	ENOG41109E9	S:Function unknown)	XP_027222157.1	UPF0489 protein C5orf22 homolog [Penaeus vannamei])	sp|Q28H30|CE022_XENTR;;	UPF0489 protein C5orf22 homolog OS=Xenopus tropicalis OX=8364 GN=TEgg058p12.1 PE=2 SV=1;;	PF12640	UPF0489	UPF0489 domain
TRINITY_DN17099_c0_g1	438	GO:0051603;;GO:0006955;;GO:0005615;;GO:0005764;;GO:0004197;;GO:0008234;	biological_process;;biological_process;;cellular_component;;cellular_component;;molecular_function;;molecular_function;;	BP:proteolysis involved in cellular protein catabolic process;;BP:immune response;;CC:extracellular space;;CC:lysosome;;MF:cysteine-type endopeptidase activity;;MF:cysteine-type peptidase activity;;	K01365	CTSL	map05205;;map05323;;map04612;;map05418;;map04145;;map04210;;map04142;;map04140	Proteoglycans in cancer);;Rheumatoid arthritis);;Antigen processing and presentation);;Fluid shear stress and atherosclerosis);;Phagosome);;Apoptosis);;Lysosome);;Autophagy - animal)	COG4870	O:Posttranslational modification, protein turnover, chaperones)	XP_014281817.1	cathepsin L1 [Halyomorpha halys])	sp|P09648|CATL1_CHICK;;	Cathepsin L1;;	PF00112	Peptidase_C1	Papain family cysteine protease
TRINITY_DN57211_c0_g4	310	------	------	------	------	------	------	------	------	------	------	------	------	------	------	------	------
TRINITY_DN181689_c0_g1	334	------	------	------	------	------	------	------	------	------	------	------	------	------	------	------	------
TRINITY_DN14121_c0_g5	499	------	------	------	------	------	------	------	------	------	------	------	------	------	------	------	------
TRINITY_DN2649_c0_g1	530	------	------	------	------	------	------	------	------	------	------	------	------	------	------	------	------
TRINITY_DN103698_c0_g1	428	------	------	------	------	------	------	------	------	------	------	------	------	------	------	------	------
TRINITY_DN1850_c2_g3	3559	------	------	------	------	------	------	------	------	------	------	------	------	------	------	------	------
TRINITY_DN167397_c0_g1	743	------	------	------	------	------	------	------	------	------	------	------	------	------	------	------	------
TRINITY_DN25096_c0_g1	7269	GO:0003824;	molecular_function;;	MF:catalytic activity;;	------	------	------	------	COG1331	O:Posttranslational modification, protein turnover, chaperones)	RXG56966.1	Spermatogenesis-associated protein 20 [Armadillidium vulgare])	sp|Q8TB22|SPT20_HUMAN;;	Spermatogenesis-associated protein 20 OS=Homo sapiens OX=9606 GN=SPATA20 PE=2 SV=3;;	PF03190;;PF13899	Thioredox_DsbH;;Thioredoxin_7	Protein of unknown function, DUF255;;Thioredoxin-like
TRINITY_DN47705_c0_g1	435	------	------	------	------	------	------	------	------	------	------	------	------	------	------	------	------
TRINITY_DN17052_c0_g4	321	------	------	------	------	------	------	------	------	------	------	------	------	------	------	------	------
TRINITY_DN47787_c0_g3	919	------	------	------	------	------	------	------	------	------	------	------	------	------	------	------	------
TRINITY_DN14985_c0_g1	647	------	------	------	------	------	------	------	------	------	------	------	------	------	------	------	------
TRINITY_DN11560_c0_g1	444	------	------	------	------	------	------	------	------	------	------	------	sp|Q86GF7|CRUST_PANBO;;	Crustapain OS=Pandalus borealis OX=6703 GN=Cys PE=1 SV=1;;	------	------	------
TRINITY_DN75210_c0_g1	277	------	------	------	------	------	------	------	------	------	------	------	------	------	------	------	------
TRINITY_DN23006_c1_g1	204	------	------	------	------	------	------	------	------	------	------	------	------	------	------	------	------
TRINITY_DN5482_c0_g1	3130	GO:0007218;;GO:0016021;;GO:0004222;	biological_process;;cellular_component;;molecular_function;;	BP:neuropeptide signaling pathway;;CC:integral component of membrane;;MF:metalloendopeptidase activity;;	K01415	ECE	------	------	COG3590	O:Posttranslational modification, protein turnover, chaperones)	XP_027237808.1	endothelin-converting enzyme 2-like [Penaeus vannamei])	sp|P0DPD6|ECE2_HUMAN;;	Endothelin-converting enzyme 2 OS=Homo sapiens OX=9606 GN=ECE2 PE=1 SV=1;;	PF05649;;PF01431	Peptidase_M13_N;;Peptidase_M13	Peptidase family M13;;Peptidase family M13
TRINITY_DN10559_c0_g2	336	------	------	------	------	------	------	------	------	------	------	------	------	------	------	------	------
TRINITY_DN165176_c0_g2	2439	GO:0003700;;GO:0043565;;GO:0005085;;GO:0005524;;GO:0004672;	molecular_function;;molecular_function;;molecular_function;;molecular_function;;molecular_function;;	MF:transcription factor activity, sequence-specific DNA binding;;MF:sequence-specific DNA binding;;MF:guanyl-nucleotide exchange factor activity;;MF:ATP binding;;MF:protein kinase activity;;	K13073	PIGR	map04672	Intestinal immune network for IgA production)	ENOG41128ZA	U:Intracellular trafficking, secretion, and vesicular transport)	XP_011549515.1	PREDICTED: fibroblast growth factor receptor homolog 1-like isoform X2 [Plutella xylostella])	sp|O70570|PIGR_MOUSE;;	Polymeric immunoglobulin receptor OS=Mus musculus OX=10090 GN=Pigr PE=1 SV=1;;	PF07686;;PF13927;;PF00047;;PF07679;;PF13895	V-set;;Ig_3;;ig;;I-set;;Ig_2	Immunoglobulin V-set domain;;Immunoglobulin domain;;Immunoglobulin domain;;Immunoglobulin I-set domain;;Immunoglobulin domain
TRINITY_DN141060_c0_g1	305	------	------	------	------	------	------	------	------	------	------	------	------	------	------	------	------
TRINITY_DN37693_c0_g1	324	------	------	------	------	------	------	------	------	------	------	------	------	------	------	------	------
TRINITY_DN12706_c0_g1	831	GO:0003676;	molecular_function;;	MF:nucleic acid binding;;	------	------	------	------	ENOG4111QUW	S:Function unknown)	XP_027218228.1	uncharacterized protein LOC113810781 [Penaeus vannamei])	------	------	PF12762	DDE_Tnp_IS1595	ISXO2-like transposase domain
TRINITY_DN29221_c0_g1	295	------	------	------	------	------	------	------	------	------	------	------	------	------	------	------	------
TRINITY_DN75859_c0_g1	627	------	------	------	------	------	------	------	------	------	XP_033122083.1	uncharacterized protein LOC117121088, partial [Anneissia japonica])	------	------	PF10545	MADF_DNA_bdg	Alcohol dehydrogenase transcription factor Myb/SANT-like
TRINITY_DN142250_c0_g1	241	------	------	------	------	------	------	------	------	------	------	------	------	------	------	------	------
TRINITY_DN5339_c0_g2	538	------	------	------	------	------	------	------	------	------	------	------	------	------	------	------	------
TRINITY_DN48178_c0_g2	1490	GO:0007586;;GO:0005615;;GO:0004252;;GO:0046872;	biological_process;;cellular_component;;molecular_function;;molecular_function;;	BP:digestion;;CC:extracellular space;;MF:serine-type endopeptidase activity;;MF:metal ion binding;;	K01312	PRSS1_2_3	map04972;;map05164;;map04080;;map04974	Pancreatic secretion);;Influenza A);;Neuroactive ligand-receptor interaction);;Protein digestion and absorption)	COG5640	O:Posttranslational modification, protein turnover, chaperones)	AWU67092.1	putative trypsin, partial [Crangon crangon])	sp|P00765|TRYP_ASTAS;;	Trypsin-1 OS=Astacus astacus OX=6715 PE=1 SV=1;;	PF00089;;PF09342;;PF13365	Trypsin;;DUF1986;;Trypsin_2	Trypsin;;Domain of unknown function (DUF1986);;Trypsin-like peptidase domain
TRINITY_DN72607_c1_g1	510	------	------	------	------	------	------	------	------	------	------	------	------	------	------	------	------
TRINITY_DN15067_c0_g3	519	------	------	------	------	------	------	------	------	------	------	------	------	------	------	------	------
TRINITY_DN28396_c0_g1	459	GO:0004252;	molecular_function;;	MF:serine-type endopeptidase activity;;	K01346;K09640;K01312;K01326	CELA2;TMPRSS9;PRSS1_2_3;CELA1	map04972;;map05164;;map04080;;map04974	Pancreatic secretion);;Influenza A);;Neuroactive ligand-receptor interaction);;Protein digestion and absorption)	COG5640	O:Posttranslational modification, protein turnover, chaperones)	XP_027221635.1	trypsin-1-like [Penaeus vannamei])	sp|P00766|CTRA_BOVIN;;	Chymotrypsinogen A OS=Bos taurus OX=9913 PE=1 SV=1;;	PF00089	Trypsin	Trypsin
TRINITY_DN158019_c0_g1	343	------	------	------	------	------	------	------	------	------	------	------	------	------	------	------	------
TRINITY_DN7242_c0_g2	4412	GO:0015074;;GO:0006310;;GO:0003964;;GO:0003676;;GO:0003677;	biological_process;;biological_process;;molecular_function;;molecular_function;;molecular_function;;	BP:DNA integration;;BP:DNA recombination;;MF:RNA-directed DNA polymerase activity;;MF:nucleic acid binding;;MF:DNA binding;;	------	------	------	------	COG2801	L:Replication, recombination and repair)	XP_033099816.1	E3 ubiquitin-protein ligase UBR4-like [Anneissia japonica])	sp|P19199|POL_COYMV;;	Polyprotein P3 OS=Commelina yellow mottle virus OX=10653 PE=3 SV=2;;	PF00078	RVT_1	Reverse transcriptase (RNA-dependent DNA polymerase)
TRINITY_DN163463_c0_g1	221	------	------	------	------	------	------	------	------	------	------	------	------	------	------	------	------
TRINITY_DN23717_c0_g3	412	------	------	------	------	------	------	------	------	------	------	------	------	------	------	------	------
TRINITY_DN28517_c0_g1	1452	------	------	------	------	------	------	------	------	------	------	------	------	------	------	------	------
TRINITY_DN23023_c0_g1	589	------	------	------	------	------	------	------	------	------	------	------	------	------	------	------	------
TRINITY_DN67190_c0_g1	3270	------	------	------	------	------	------	------	------	------	------	------	------	------	------	------	------
TRINITY_DN118786_c0_g1	287	------	------	------	K14553	UTP18	map03008	Ribosome biogenesis in eukaryotes)	ENOG410YBWP	S:Function unknown)	XP_027216440.1	U3 small nucleolar RNA-associated protein 18 homolog [Penaeus vannamei])	sp|Q9V7P1|UTP18_DROME;;	U3 small nucleolar RNA-associated protein 18 homolog OS=Drosophila melanogaster OX=7227 GN=wcd PE=1 SV=1;;	------	------	------
TRINITY_DN38840_c0_g1	351	GO:0016301;	molecular_function;;	MF:kinase activity;;	K03875	SKP2, FBXL1	map04110;;map05203;;map05200;;map05169;;map04068;;map04120;;map04150;;map05222	Cell cycle);;Viral carcinogenesis);;Pathways in cancer);;Epstein-Barr virus infection);;FoxO signaling pathway);;Ubiquitin mediated proteolysis);;mTOR signaling pathway);;Small cell lung cancer)	ENOG410Z2W2	O:Posttranslational modification, protein turnover, chaperones)	XP_027235073.1	LOW QUALITY PROTEIN: S-phase kinase-associated protein 2-like [Penaeus vannamei])	------	------	------	------	------
TRINITY_DN113193_c0_g1	335	GO:0016021;;GO:0008233;	cellular_component;;molecular_function;;	CC:integral component of membrane;;MF:peptidase activity;;	------	------	------	------	------	------	ROT75741.1	hypothetical protein C7M84_005720 [Penaeus vannamei])	------	------	------	------	------
TRINITY_DN5982_c0_g2	11602	GO:0090155;;GO:0090156;;GO:1900060;;GO:0006672;;GO:0016021;;GO:0005623;;GO:0035339;;GO:0005789;	biological_process;;biological_process;;biological_process;;biological_process;;cellular_component;;cellular_component;;cellular_component;;cellular_component;;	BP:negative regulation of sphingolipid biosynthetic process;;BP:cellular sphingolipid homeostasis;;BP:negative regulation of ceramide biosynthetic process;;BP:ceramide metabolic process;;CC:integral component of membrane;;CC:cell;;CC:SPOTS complex;;CC:endoplasmic reticulum membrane;;	------	------	------	------	COG5081	S:Function unknown)	XP_027225259.1	ORM1-like protein 2 [Penaeus vannamei])	sp|Q5XJR6|ORML3_DANRE;;	ORM1-like protein 3 OS=Danio rerio OX=7955 GN=ormdl3 PE=2 SV=1;;	PF04061	ORMDL	ORMDL family
TRINITY_DN99506_c0_g3	5631	GO:0005085;	molecular_function;;	MF:guanyl-nucleotide exchange factor activity;;	------	------	------	------	COG5422	S:Function unknown)	XP_027228855.1	uncharacterized protein LOC113820712 [Penaeus vannamei])	sp|Q9TW28|MYOM_DICDI;;	Myosin-M heavy chain OS=Dictyostelium discoideum OX=44689 GN=myoM PE=1 SV=1;;	PF00621	RhoGEF	RhoGEF domain
TRINITY_DN29315_c0_g1	3149	GO:0016021;;GO:0005886;;GO:0005328;;GO:0015193;	cellular_component;;cellular_component;;molecular_function;;molecular_function;;	CC:integral component of membrane;;CC:plasma membrane;;MF:neurotransmitte;;MF:L-proline transmembrane transporter activity;;	K05040;K05038	SLC6A7, PROT;SLC6A5_9, GLYT	map04721	Synaptic vesicle cycle)	COG0733	S:Function unknown)	XP_027231038.1	sodium-dependent noradrenaline transporter-like isoform X1 [Penaeus vannamei])	sp|Q9Y345|SC6A5_HUMAN;;	Sodium- and chloride-dependent glycine transporter 2 OS=Homo sapiens OX=9606 GN=SLC6A5 PE=1 SV=3;;	PF00209	SNF	Sodiu
TRINITY_DN2505_c2_g1	430	------	------	------	------	------	------	------	------	------	------	------	------	------	------	------	------
TRINITY_DN40072_c0_g1	622	GO:0016021;;GO:0005509;;GO:0005201;	cellular_component;;molecular_function;;molecular_function;;	CC:integral component of membrane;;MF:calcium ion binding;;MF:extracellular matrix structural constituent;;	K23664;K06826	MEGF8;NID	map04340	Hedgehog signaling pathway)	ENOG4111DVZ;;ENOG410YF0N	O:Posttranslational modification, protein turnover, chaperones);;S:Function unknown)	XP_019647068.1	PREDICTED: hemicentin-1-like [Branchiostoma belcheri])	sp|P27590|UROM_RAT;;	Uromodulin OS=Rattus norvegicus OX=10116 GN=Umod PE=2 SV=1;;	PF12947;;PF07645;;PF12662	EGF_3;;EGF_CA;;cEGF	EGF domain;;Calcium-binding EGF domain;;Complement Clr-like EGF-like
TRINITY_DN77123_c0_g1	240	------	------	------	------	------	------	------	------	------	------	------	------	------	------	------	------
TRINITY_DN26067_c0_g1	217	------	------	------	------	------	------	------	------	------	------	------	------	------	------	------	------
TRINITY_DN41055_c0_g1	273	------	------	------	------	------	------	------	------	------	------	------	------	------	------	------	------
TRINITY_DN13196_c0_g1	700	------	------	------	------	------	------	------	------	------	------	------	------	------	------	------	------
TRINITY_DN46852_c0_g1	265	------	------	------	------	------	------	------	------	------	------	------	------	------	------	------	------
TRINITY_DN21839_c0_g1	2721	GO:0009435;;GO:0005737;;GO:0003952;;GO:0005524;;GO:0004359;	biological_process;;cellular_component;;molecular_function;;molecular_function;;molecular_function;;	BP:NAD biosynthetic process;;CC:cytoplasm;;MF:NAD+ synthas;;MF:ATP binding;;MF:glutaminase activity;;	K01950	E6.3.5.1, NADSYN1, QNS1, nadE	map00760	Nicotinate and nicotinamide metabolism)	COG0388	S:Function unknown)	XP_027213699.1	glutamine-dependent NAD(+) synthetase-like isoform X1 [Penaeus vannamei])	sp|Q711T7|NADE_MOUSE;;	Glutamine-dependent NA;;	PF00795;;PF02540	CN_hydrolase;;NAD_synthase	Carbon-nitrogen hydrolase;;NAD synthase
TRINITY_DN34542_c0_g1	444	------	------	------	------	------	------	------	------	------	------	------	------	------	------	------	------
TRINITY_DN148457_c0_g3	319	------	------	------	------	------	------	------	------	------	------	------	------	------	------	------	------
TRINITY_DN36541_c0_g1	2309	------	------	------	------	------	------	------	------	------	------	------	------	------	------	------	------
TRINITY_DN28168_c0_g3	598	------	------	------	------	------	------	------	------	------	------	------	------	------	------	------	------
TRINITY_DN39158_c0_g1	429	------	------	------	------	------	------	------	------	------	------	------	------	------	------	------	------
TRINITY_DN41680_c1_g1	220	------	------	------	------	------	------	------	------	------	------	------	------	------	------	------	------
TRINITY_DN86530_c0_g1	326	------	------	------	------	------	------	------	------	------	------	------	------	------	------	------	------
TRINITY_DN44956_c0_g1	583	------	------	------	------	------	------	------	------	------	------	------	------	------	------	------	------
TRINITY_DN14979_c0_g1	1580	------	------	------	------	------	------	------	------	------	------	------	------	------	------	------	------
TRINITY_DN77067_c0_g1	1137	------	------	------	------	------	------	------	------	------	------	------	------	------	------	------	------
TRINITY_DN20977_c0_g1	1828	------	------	------	------	------	------	------	------	------	------	------	------	------	------	------	------
TRINITY_DN83480_c0_g4	247	------	------	------	------	------	------	------	------	------	------	------	------	------	------	------	------
TRINITY_DN86413_c1_g1	229	------	------	------	------	------	------	------	------	------	------	------	------	------	------	------	------
TRINITY_DN37671_c0_g1	488	------	------	------	------	------	------	------	------	------	------	------	------	------	------	------	------
TRINITY_DN670_c4_g3	230	GO:0032259;;GO:0003964;;GO:0008168;;GO:0004523;;GO:0003676;	biological_process;;molecular_function;;molecular_function;;molecular_function;;molecular_function;;	BP:methylation;;MF:RNA-directed DNA polymerase activity;;MF:methyltransferase activity;;MF:RNA-DNA hybrid ribonuclease activity;;MF:nucleic acid binding;;	K19398	BBS9	------	------	------	------	PIK45632.1	hypothetical protein BSL78_17512 [Apostichopus japonicus])	------	------	------	------	------
TRINITY_DN8519_c0_g1	1576	GO:0005739;;GO:0016740;;GO:0004364;	cellular_component;;molecular_function;;molecular_function;;	CC:mitochondrion;;MF:transferase activity;;MF:glutathione transferase activity;;	K00799	GST, gst	map00480;;map05204;;map00983;;map00982;;map00980;;map05200;;map05418;;map04212;;map01524	Glutathione metabolism);;Chemical carcinogenesis);;Drug metabolism - other enzymes);;Drug metabolism - cytochrome P450);;Metabolism of xenobiotics by cytochrome P450);;Pathways in cancer);;Fluid shear stress and atherosclerosis);;Longevity regulating pathway - worm);;Platinum drug resistance)	COG0625	U:Intracellular trafficking, secretion, and vesicular transport)	AGZ89666.1	glutathione S-transferase [Palaemon carinicauda])	sp|Q93113|GST1D_ANOGA;;	Glutathione S-transferase 1, isoform D OS=Anopheles gambiae OX=7165 GN=GstD1 PE=1 SV=1;;	PF13417;;PF02798;;PF00043;;PF14497;;PF13410;;PF13409	GST_N_3;;GST_N;;GST_C;;GST_C_3;;GST_C_2;;GST_N_2	Glutathione S-transferase, N-terminal domain;;Glutathione S-transferase, N-terminal domain;;Glutathione S-transferase, C-terminal domain;;Glutathione S-transferase, C-terminal domain;;Glutathione S-transferase, C-terminal domain;;Glutathione S-transferase, N-terminal domain
TRINITY_DN33797_c1_g2	319	------	------	------	------	------	------	------	------	------	------	------	------	------	------	------	------
TRINITY_DN140690_c0_g1	384	------	------	------	------	------	------	------	------	------	------	------	------	------	------	------	------
TRINITY_DN34962_c0_g1	288	------	------	------	------	------	------	------	------	------	------	------	------	------	------	------	------
TRINITY_DN20656_c0_g2	293	------	------	------	------	------	------	------	------	------	------	------	------	------	------	------	------
TRINITY_DN15376_c0_g1	429	------	------	------	------	------	------	------	------	------	------	------	------	------	------	------	------
TRINITY_DN615_c1_g1	567	------	------	------	------	------	------	------	------	------	------	------	------	------	------	------	------
TRINITY_DN14293_c0_g3	433	------	------	------	------	------	------	------	------	------	------	------	------	------	------	------	------
TRINITY_DN54799_c0_g1	500	------	------	------	------	------	------	------	------	------	------	------	------	------	------	------	------
TRINITY_DN22719_c0_g2	359	------	------	------	------	------	------	------	------	------	------	------	------	------	------	------	------
TRINITY_DN20620_c1_g1	207	------	------	------	------	------	------	------	------	------	------	------	------	------	------	------	------
TRINITY_DN20751_c0_g1	285	------	------	------	------	------	------	------	------	------	------	------	------	------	------	------	------
TRINITY_DN8265_c0_g1	2183	GO:0016021;;GO:0005507;;GO:0004500;	cellular_component;;molecular_function;;molecular_function;;	CC:integral component of membrane;;MF:copper ion binding;;MF:dopamine beta-monooxygenase activity;;	------	------	------	------	ENOG410XR89	S:Function unknown)	XP_027224555.1	LOW QUALITY PROTEIN: uncharacterized protein LOC113816695 [Penaeus vannamei])	sp|Q9VUY0|MOX11_DROME;;	MOXD1 homolog 1 OS=Drosophila melanogaster OX=7227 GN=CG5235 PE=2 SV=2;;	PF03712;;PF01082;;PF03351	Cu2_monoox_C;;Cu2_monooxygen;;DOMON	Copper type II ascorbate-dependent monooxygenase, C-terminal domain;;Copper type II ascorbate-dependent monooxygenase, N-terminal domain;;DOMON domain
TRINITY_DN47755_c0_g1	397	------	------	------	------	------	------	------	------	------	------	------	------	------	------	------	------
TRINITY_DN12647_c0_g1	493	------	------	------	------	------	------	------	------	------	------	------	------	------	------	------	------
TRINITY_DN61648_c0_g1	308	------	------	------	------	------	------	------	------	------	------	------	------	------	------	------	------
TRINITY_DN159229_c0_g1	206	------	------	------	------	------	------	------	------	------	------	------	------	------	------	------	------
TRINITY_DN182822_c0_g1	682	------	------	------	------	------	------	------	------	------	------	------	------	------	------	------	------
TRINITY_DN2570_c1_g1	261	------	------	------	------	------	------	------	------	------	------	------	------	------	------	------	------
TRINITY_DN24367_c0_g3	1077	GO:0035556;;GO:0016021;;GO:0046872;;GO:0016301;	biological_process;;cellular_component;;molecular_function;;molecular_function;;	BP:intracellular signal transduction;;CC:integral component of membrane;;MF:metal ion binding;;MF:kinase activity;;	------	------	------	------	ENOG410XRJN;;ENOG410Z3RQ;;ENOG410YW6A;;ENOG410ZJV9	S:Function unknown);;	XP_027213675.1	nephrin-like [Penaeus vannamei])	sp|O01761|UNC89_CAEEL;;	Muscle M-line assembly protein unc-89 OS=Caenorhabditis elegans OX=6239 GN=unc-89 PE=1 SV=3;;	PF13927;;PF07679;;PF13895;;PF00047	Ig_3;;I-set;;Ig_2;;ig	Immunoglobulin domain;;Immunoglobulin I-set domain;;Immunoglobulin domain;;Immunoglobulin domain
TRINITY_DN34191_c0_g1	400	------	------	------	------	------	------	------	------	------	------	------	------	------	------	------	------
TRINITY_DN24673_c0_g1	390	------	------	------	------	------	------	------	------	------	------	------	------	------	------	------	------
TRINITY_DN3802_c0_g1	2682	------	------	------	------	------	------	------	------	------	------	------	------	------	PF13054	DUF3915	Protein of unknown function (DUF3915)
TRINITY_DN27838_c0_g1	317	------	------	------	------	------	------	------	------	------	------	------	------	------	------	------	------
TRINITY_DN102015_c0_g2	298	------	------	------	------	------	------	------	------	------	------	------	------	------	------	------	------
TRINITY_DN96968_c0_g1	258	------	------	------	------	------	------	------	------	------	------	------	------	------	------	------	------
TRINITY_DN7916_c0_g1	2818	GO:0051603;;GO:0005737;;GO:0005634;;GO:0005839;;GO:0004298;	biological_process;;cellular_component;;cellular_component;;cellular_component;;molecular_function;;	BP:proteolysis involved in cellular protein catabolic process;;CC:cytoplasm;;CC:nucleus;;CC:proteasome core complex;;MF:threonine-type endopeptidase activity;;	K02734	PSMB2	map03050	Proteasome)	COG0638	O:Posttranslational modification, protein turnover, chaperones)	XP_027216221.1	proteasome subunit beta type-2-like [Penaeus vannamei])	sp|Q9R1P3|PSB2_MOUSE;;	Proteasome subunit beta type-2 OS=Mus musculus OX=10090 GN=Psmb2 PE=1 SV=1;;	PF00227	Proteasome	Proteasome subunit
TRINITY_DN9125_c3_g1	329	------	------	------	------	------	------	------	------	------	------	------	------	------	------	------	------
TRINITY_DN8460_c1_g2	352	------	------	------	------	------	------	------	------	------	------	------	------	------	------	------	------
TRINITY_DN5889_c3_g1	388	------	------	------	------	------	------	------	------	------	------	------	------	------	------	------	------
TRINITY_DN97983_c0_g1	386	------	------	------	------	------	------	------	------	------	------	------	------	------	------	------	------
TRINITY_DN14839_c0_g2	574	------	------	------	------	------	------	------	------	------	------	------	------	------	------	------	------
TRINITY_DN43508_c0_g1	262	------	------	------	------	------	------	------	------	------	------	------	------	------	------	------	------
TRINITY_DN22863_c0_g2	365	GO:0002181;;GO:0006412;;GO:0022625;;GO:0005840;;GO:0003735;	biological_process;;biological_process;;cellular_component;;cellular_component;;molecular_function;;	BP:cytoplasmic translation;;BP:translation;;CC:cytosolic large ribosomal subunit;;CC:ribosome;;MF:structural constituent of ribosome;;	K02920	RP-L36e, RPL36	map03010	Ribosome)	COG5051	O:Posttranslational modification, protein turnover, chaperones)	XP_023235725.1	60S ribosomal protein L36-like [Centruroides sculpturatus])	sp|Q9Y3U8|RL36_HUMAN;;	60S ribosomal protein L36 OS=Homo sapiens OX=9606 GN=RPL36 PE=1 SV=3;;	PF01158	Ribosomal_L36e	Ribosomal protein L36e
TRINITY_DN27697_c0_g1	1163	GO:0016021;	cellular_component;;	CC:integral component of membrane;;	------	------	------	------	ENOG4111FX1	S:Function unknown)	XP_027232097.1	IQ and ubiquitin-like domain-containing protein [Penaeus vannamei])	sp|Q8CDK3|IQUB_MOUSE;;	IQ and ubiquitin-like domain-containing protein OS=Mus musculus OX=10090 GN=Iqub PE=1 SV=2;;	------	------	------
TRINITY_DN39938_c0_g1	417	------	------	------	------	------	------	------	------	------	------	------	------	------	------	------	------
TRINITY_DN86908_c0_g1	339	------	------	------	------	------	------	------	------	------	------	------	------	------	------	------	------
TRINITY_DN1960_c0_g1	1818	------	------	------	------	------	------	------	ENOG410ZQUX;;ENOG410XT8F;;ENOG410ZI5B;;ENOG4112BS9	S:Function unknown);;	XP_027236611.1	uncharacterized protein LOC113827872 isoform X2 [Penaeus vannamei])	------	------	PF02958;;PF07914;;PF01636;;PF01633	EcKinase;;DUF1679;;APH;;Choline_kinase	Ecdysteroid kinase;;Protein of unknown function (DUF1679);;Phosphotransferase enzyme family;;Choline/ethanolamine kinase
TRINITY_DN136003_c0_g1	297	GO:0003700;;GO:0008270;;GO:0003676;	molecular_function;;molecular_function;;molecular_function;;	MF:transcription factor activity, sequence-specific DNA binding;;MF:zinc ion binding;;MF:nucleic acid binding;;	------	------	------	------	COG2801;;ENOG41129NE	L:Replication, recombination and repair);;S:Function unknown)	XP_027230688.1	uncharacterized protein LOC113822355 [Penaeus vannamei])	------	------	PF02023	SCAN	SCAN domain
TRINITY_DN77936_c0_g1	376	------	------	------	------	------	------	------	------	------	------	------	------	------	------	------	------
TRINITY_DN63387_c0_g1	254	------	------	------	------	------	------	------	------	------	------	------	------	------	------	------	------
TRINITY_DN3835_c1_g1	317	------	------	------	------	------	------	------	------	------	------	------	------	------	------	------	------
TRINITY_DN6965_c0_g1	516	------	------	------	------	------	------	------	------	------	------	------	------	------	------	------	------
TRINITY_DN45906_c0_g1	4175	------	------	------	------	------	------	------	------	------	XP_027232647.1	uncharacterized protein LOC113824096 [Penaeus vannamei])	------	------	------	------	------
TRINITY_DN167309_c0_g1	221	------	------	------	------	------	------	------	------	------	------	------	------	------	------	------	------
TRINITY_DN718_c0_g1	1731	------	------	------	------	------	------	------	------	------	------	------	------	------	------	------	------
TRINITY_DN30268_c1_g1	210	------	------	------	------	------	------	------	------	------	------	------	------	------	------	------	------
TRINITY_DN31747_c0_g2	424	------	------	------	------	------	------	------	------	------	------	------	------	------	------	------	------
TRINITY_DN33652_c0_g1	2650	GO:0009083;;GO:0005947;;GO:0003863;;GO:0003826;	biological_process;;cellular_component;;molecular_function;;molecular_function;;	BP:branched-chain amino acid catabolic process;;CC:mitochondrial alpha-ketoglutarate dehydrogenase complex;;MF:3-methyl-2-oxobutanoate dehydrogenas;;MF:alpha-ketoacid dehydrogenase activity;;	K00166	BCKDHA, bkdA1	map00280;;map00640	Valine, leucine and isoleucine degradation);;Propanoate metabolism)	COG1071	S:Function unknown)	XP_027238093.1	2-oxoisovalerate dehydrogenase subunit alpha, mitochondrial-like [Penaeus vannamei])	sp|P12694|ODBA_HUMAN;;	2-oxoisovalerate dehydrogenase subunit alpha, mitochondrial OS=Homo sapiens OX=9606 GN=BCKDHA PE=1 SV=2;;	PF00676	E1_dh	Dehydrogenase E1 component
TRINITY_DN55264_c1_g1	267	------	------	------	------	------	------	------	------	------	------	------	------	------	------	------	------
TRINITY_DN37709_c0_g2	702	------	------	------	------	------	------	------	------	------	------	------	------	------	------	------	------
TRINITY_DN72006_c0_g2	227	------	------	------	------	------	------	------	------	------	------	------	------	------	------	------	------
TRINITY_DN38981_c0_g1	335	------	------	------	------	------	------	------	------	------	------	------	------	------	------	------	------
TRINITY_DN21426_c0_g2	824	------	------	------	------	------	------	------	------	------	XP_027216213.1	uncharacterized protein LOC113808906 [Penaeus vannamei])	------	------	------	------	------
TRINITY_DN160334_c0_g1	292	------	------	------	------	------	------	------	------	------	------	------	------	------	------	------	------
TRINITY_DN51258_c0_g1	381	------	------	------	------	------	------	------	------	------	------	------	------	------	------	------	------
TRINITY_DN65003_c0_g2	1482	GO:0046872;	molecular_function;;	MF:metal ion binding;;	------	------	------	------	------	------	XP_027227309.1	uncharacterized protein LOC113819275 [Penaeus vannamei])	------	------	PF00643	zf-B_box	B-box zinc finger
TRINITY_DN98385_c1_g1	224	------	------	------	------	------	------	------	------	------	------	------	------	------	------	------	------
TRINITY_DN50879_c0_g1	4299	------	------	------	------	------	------	------	------	------	------	------	------	------	------	------	------
TRINITY_DN89130_c0_g1	452	------	------	------	------	------	------	------	------	------	------	------	------	------	------	------	------
TRINITY_DN3504_c0_g2	542	------	------	------	------	------	------	------	------	------	------	------	------	------	------	------	------
TRINITY_DN45284_c0_g1	987	GO:0003964;;GO:0004519;	molecular_function;;molecular_function;;	MF:RNA-directed DNA polymerase activity;;MF:endonuclease activity;;	------	------	------	------	ENOG410Y65V	S:Function unknown)	XP_027218796.1	uncharacterized protein LOC113811283 [Penaeus vannamei])	sp|Q9NBX4|RTXE_DROME;;	Probable RNA-directed DNA polymerase from transposon X-element OS=Drosophila melanogaster OX=7227 GN=X-element\ORF2 PE=3 SV=1;;	PF14529	Exo_endo_phos_2	Endonuclease-reverse transcriptase
TRINITY_DN2111_c0_g1	1506	------	------	------	------	------	------	------	ENOG410ZYS4	S:Function unknown)	ACA28963.1	melanization interactin protein [Pacifastacus leniusculus])	sp|Q9WTS8|FCN1_RAT;;	Ficolin-1 OS=Rattus norvegicus OX=10116 GN=Fcn1 PE=2 SV=2;;	PF00147	Fibrinogen_C	Fibrinogen beta and gamma chains, C-terminal globular domain
TRINITY_DN14234_c0_g2	404	------	------	------	------	------	------	------	------	------	------	------	------	------	------	------	------
TRINITY_DN57464_c0_g1	377	------	------	------	------	------	------	------	------	------	------	------	------	------	------	------	------
TRINITY_DN44331_c0_g3	225	------	------	------	------	------	------	------	------	------	------	------	------	------	------	------	------
TRINITY_DN20312_c0_g1	390	------	------	------	------	------	------	------	------	------	------	------	------	------	------	------	------
TRINITY_DN93734_c0_g1	253	------	------	------	------	------	------	------	------	------	------	------	------	------	------	------	------
TRINITY_DN40801_c0_g1	736	------	------	------	------	------	------	------	------	------	------	------	------	------	------	------	------
TRINITY_DN49421_c0_g1	764	------	------	------	------	------	------	------	------	------	------	------	------	------	------	------	------
TRINITY_DN98011_c0_g3	232	------	------	------	------	------	------	------	------	------	------	------	------	------	------	------	------
TRINITY_DN30886_c0_g1	392	------	------	------	------	------	------	------	------	------	------	------	------	------	------	------	------
TRINITY_DN43469_c0_g1	323	------	------	------	------	------	------	------	------	------	XP_027217929.1	leucine-rich repeat neuronal protein 1-like [Penaeus vannamei])	------	------	PF13855	LRR_8	Leucine rich repeat
TRINITY_DN32828_c0_g4	352	------	------	------	------	------	------	------	------	------	------	------	------	------	------	------	------
TRINITY_DN60148_c0_g2	650	------	------	------	------	------	------	------	------	------	------	------	------	------	------	------	------
TRINITY_DN46050_c0_g2	417	------	------	------	------	------	------	------	ENOG411206Y	S:Function unknown)	XP_025203514.1	uncharacterized protein LOC112600489 [Melanaphis sacchari])	------	------	------	------	------
TRINITY_DN39623_c0_g1	1847	GO:0007601;;GO:0018298;;GO:0016021;;GO:0004930;;GO:0009881;	biological_process;;biological_process;;cellular_component;;molecular_function;;molecular_function;;	BP:visual perception;;BP:protein-chromophore linkage;;CC:integral component of membrane;;MF:G-protein coupled receptor activity;;MF:photoreceptor activity;;	K04253	RRH	------	------	ENOG410XRW9	S:Function unknown)	XP_027233207.1	opsin-5-like [Penaeus vannamei])	sp|O15974|OPSD2_MIZYE;;	Rhodopsin, G0-coupled OS=Mizuhopecten yessoensis OX=6573 GN=SCOP2 PE=1 SV=1;;	PF00001	7tm_1	7 transmembrane receptor (rhodopsin family)
TRINITY_DN23386_c0_g1	587	------	------	------	------	------	------	------	------	------	------	------	------	------	------	------	------
TRINITY_DN38995_c0_g2	275	------	------	------	------	------	------	------	------	------	------	------	------	------	------	------	------
TRINITY_DN131007_c0_g2	246	------	------	------	------	------	------	------	------	------	------	------	------	------	------	------	------
TRINITY_DN19897_c0_g1	8932	------	------	------	K14772	UTP20	------	------	ENOG410XSRE	S:Function unknown)	XP_027223917.1	small subunit processome component 20 homolog [Penaeus vannamei])	sp|O75691|UTP20_HUMAN;;	Small subunit processome component 20 homolog OS=Homo sapiens OX=9606 GN=UTP20 PE=1 SV=3;;	PF07539	DRIM	Down-regulated in metastasis
TRINITY_DN15743_c0_g1	1045	------	------	------	------	------	------	------	------	------	------	------	------	------	------	------	------
TRINITY_DN16600_c0_g2	393	------	------	------	------	------	------	------	------	------	------	------	------	------	------	------	------
TRINITY_DN7955_c0_g1	399	------	------	------	------	------	------	------	------	------	------	------	------	------	------	------	------
TRINITY_DN179616_c0_g1	746	------	------	------	------	------	------	------	------	------	------	------	------	------	------	------	------
TRINITY_DN68632_c0_g1	672	------	------	------	------	------	------	------	------	------	------	------	------	------	------	------	------
TRINITY_DN2073_c0_g2	886	------	------	------	------	------	------	------	------	------	------	------	------	------	------	------	------
TRINITY_DN40057_c0_g1	615	------	------	------	------	------	------	------	------	------	------	------	------	------	------	------	------
TRINITY_DN31342_c0_g3	1061	GO:0005975;;GO:0015074;;GO:0005794;;GO:0016021;;GO:0016407;;GO:0003676;	biological_process;;biological_process;;cellular_component;;cellular_component;;molecular_function;;molecular_function;;	BP:carbohydrate metabolic process;;BP:DNA integration;;CC:Golgi apparatus;;CC:integral component of membrane;;MF:acetyltransferase activity;;MF:nucleic acid binding;;	K03377	CASD1	------	------	------	------	ROT61676.1	hypothetical protein C7M84_020524 [Penaeus vannamei])	------	------	------	------	------
TRINITY_DN14218_c0_g3	612	------	------	------	------	------	------	------	------	------	------	------	------	------	------	------	------
TRINITY_DN2616_c0_g1	5852	------	------	------	------	------	------	------	------	------	XP_027232197.1	uncharacterized protein LOC113823710 isoform X1 [Penaeus vannamei])	------	------	------	------	------
TRINITY_DN23547_c0_g1	224	------	------	------	------	------	------	------	------	------	------	------	------	------	------	------	------
TRINITY_DN65339_c0_g1	1932	------	------	------	------	------	------	------	------	------	------	------	------	------	------	------	------
TRINITY_DN10558_c0_g1	1150	------	------	------	------	------	------	------	------	------	------	------	------	------	------	------	------
TRINITY_DN28295_c0_g1	493	GO:0006355;;GO:0005634;	biological_process;;cellular_component;;	BP:regulation of transcription, DNA-templated;;CC:nucleus;;	K04497	GROUCHO	map04330;;map04013;;map04310	Notch signaling pathway);;MAPK signaling pathway - fly);;Wnt signaling pathway)	ENOG410XPX3	S:Function unknown)	XP_027224906.1	LOW QUALITY PROTEIN: transducin-like enhancer protein 4 [Penaeus vannamei])	------	------	------	------	------
TRINITY_DN13346_c0_g2	678	------	------	------	------	------	------	------	------	------	------	------	------	------	------	------	------
TRINITY_DN87271_c0_g1	237	------	------	------	------	------	------	------	------	------	------	------	------	------	------	------	------
TRINITY_DN23328_c0_g1	986	------	------	------	------	------	------	------	------	------	------	------	------	------	PF15993	Fuseless	Fuseless
TRINITY_DN70872_c0_g1	252	------	------	------	------	------	------	------	------	------	------	------	------	------	------	------	------
TRINITY_DN3945_c2_g1	747	------	------	------	------	------	------	------	------	------	------	------	------	------	------	------	------
TRINITY_DN9931_c0_g1	3715	------	------	------	K10427	DCTN5	map05016;;map04962	Huntington's disease);;Vasopressin-regulated water reabsorption)	ENOG410YENR	S:Function unknown)	XP_027232023.1	uncharacterized protein LOC113823559 isoform X1 [Penaeus vannamei])	sp|Q9BTE1|DCTN5_HUMAN;;	Dynactin subunit 5 OS=Homo sapiens OX=9606 GN=DCTN5 PE=1 SV=1;;	------	------	------
TRINITY_DN5780_c0_g1	2854	------	------	------	------	------	------	------	------	------	ROT72981.1	hypothetical protein C7M84_008607 [Penaeus vannamei])	------	------	------	------	------
TRINITY_DN27647_c0_g1	535	------	------	------	------	------	------	------	------	------	------	------	------	------	------	------	------
TRINITY_DN17396_c0_g1	393	------	------	------	------	------	------	------	------	------	------	------	------	------	------	------	------
TRINITY_DN50028_c0_g1	2825	GO:0016021;;GO:0004930;;GO:0016500;	cellular_component;;molecular_function;;molecular_function;;	CC:integral component of membrane;;MF:G-protein coupled receptor activity;;MF:protein-hormone receptor activity;;	K04306	RXFP1, LGR7	map04080	Neuroactive ligand-receptor interaction)	ENOG410Z84K	S:Function unknown)	ARK36625.1	relaxin-receptor 1 [Sagmariasus verreauxi])	sp|Q6R6I6|RXFP1_RAT;;	Relaxin receptor 1 OS=Rattus norvegicus OX=10116 GN=Rxfp1 PE=2 SV=1;;	PF13855;;PF00001;;PF12799;;PF13306;;PF14580;;PF10323	LRR_8;;7tm_1;;LRR_4;;LRR_5;;LRR_9;;7TM_GPCR_Srv	Leucine rich repeat;;7 transmembrane receptor (rhodopsin family);;Leucine Rich repeats (2 copies);;BspA type Leucine rich repeat region (6 copies);;Leucine-rich repeat;;Serpentine type 7TM GPCR chemoreceptor Srv
TRINITY_DN122492_c0_g1	405	------	------	------	------	------	------	------	------	------	------	------	------	------	------	------	------
TRINITY_DN16560_c0_g3	905	------	------	------	------	------	------	------	------	------	------	------	------	------	------	------	------
TRINITY_DN11357_c0_g2	270	------	------	------	------	------	------	------	------	------	------	------	------	------	------	------	------
TRINITY_DN28776_c0_g2	460	------	------	------	------	------	------	------	------	------	------	------	------	------	------	------	------
TRINITY_DN130600_c0_g1	331	------	------	------	------	------	------	------	------	------	------	------	------	------	------	------	------
TRINITY_DN26150_c0_g1	458	------	------	------	------	------	------	------	------	------	------	------	------	------	------	------	------
TRINITY_DN92964_c0_g1	243	------	------	------	------	------	------	------	------	------	------	------	------	------	------	------	------
TRINITY_DN151718_c0_g1	1415	------	------	------	------	------	------	------	------	------	PSN45304.1	hypothetical protein C0J52_12481 [Blattella germanica])	------	------	------	------	------
TRINITY_DN3141_c0_g1	3712	GO:0003723;	molecular_function;;	MF:RNA binding;;	K18756	BICC1, BICC	------	------	ENOG410XQFV	I:Lipid transport and metabolism)	ROT69835.1	putative protein bicaudal C isoform X5 [Penaeus vannamei])	sp|Q9H694|BICC1_HUMAN;;	Protein bicaudal C homolog 1 OS=Homo sapiens OX=9606 GN=BICC1 PE=1 SV=2;;	PF00013;;PF00536;;PF07647	KH_1;;SAM_1;;SAM_2	KH domain;;SAM domain (Sterile alpha motif);;SAM domain (Sterile alpha motif)
TRINITY_DN21742_c0_g1	1256	GO:0015074;;GO:0003676;	biological_process;;molecular_function;;	BP:DNA integration;;MF:nucleic acid binding;;	------	------	------	------	------	------	XP_014663584.1	PREDICTED: uncharacterized protein K02A2.6-like [Priapulus caudatus])	------	------	------	------	------
TRINITY_DN59508_c0_g1	540	------	------	------	------	------	------	------	------	------	------	------	------	------	------	------	------
TRINITY_DN180059_c0_g1	616	GO:0006412;;GO:0015935;;GO:0003735;;GO:0003723;	biological_process;;cellular_component;;molecular_function;;molecular_function;;	BP:translation;;CC:small ribosomal subunit;;MF:structural constituent of ribosome;;MF:RNA binding;;	K02989	RP-S5e, RPS5	map03010	Ribosome)	COG0049	J:Translation, ribosomal structure and biogenesis)	XP_029048697.1	40S ribosomal protein S5 isoform X1 [Osmia bicornis bicornis])	sp|Q08364|RS5_PODCA;;	40S ribosomal protein S5 OS=Podocoryna carnea OX=6096 GN=RPS5 PE=2 SV=1;;	PF00177	Ribosomal_S7	Ribosomal protein S7p/S5e
TRINITY_DN133360_c0_g4	495	------	------	------	------	------	------	------	------	------	------	------	------	------	------	------	------
TRINITY_DN118430_c0_g1	301	------	------	------	------	------	------	------	------	------	------	------	------	------	------	------	------
TRINITY_DN141779_c0_g1	243	------	------	------	------	------	------	------	------	------	------	------	------	------	------	------	------
TRINITY_DN1462_c0_g1	1063	------	------	------	------	------	------	------	------	------	------	------	------	------	------	------	------
TRINITY_DN67780_c0_g1	231	------	------	------	------	------	------	------	------	------	------	------	------	------	------	------	------
TRINITY_DN29498_c0_g1	815	------	------	------	------	------	------	------	------	------	------	------	------	------	------	------	------
TRINITY_DN46658_c0_g1	232	------	------	------	------	------	------	------	------	------	------	------	------	------	------	------	------
TRINITY_DN81570_c0_g1	495	------	------	------	------	------	------	------	------	------	------	------	------	------	------	------	------
TRINITY_DN119642_c0_g3	670	------	------	------	------	------	------	------	------	------	------	------	------	------	------	------	------
TRINITY_DN14313_c0_g1	293	------	------	------	------	------	------	------	------	------	------	------	------	------	------	------	------
TRINITY_DN6689_c0_g1	762	------	------	------	------	------	------	------	------	------	------	------	------	------	------	------	------
TRINITY_DN4261_c0_g1	2394	------	------	------	------	------	------	------	------	------	------	------	------	------	------	------	------
TRINITY_DN23411_c0_g3	295	------	------	------	------	------	------	------	------	------	------	------	------	------	------	------	------
TRINITY_DN36971_c1_g1	307	------	------	------	------	------	------	------	------	------	------	------	------	------	------	------	------
TRINITY_DN24177_c0_g1	590	------	------	------	------	------	------	------	------	------	------	------	------	------	------	------	------
TRINITY_DN162072_c0_g2	262	------	------	------	------	------	------	------	------	------	------	------	------	------	------	------	------
TRINITY_DN3466_c0_g1	5752	GO:0005246;	molecular_function;;	MF:calcium channel regulator activity;;	K16059	STIM1	map04020;;map04611	Calcium signaling pathway);;Platelet activation)	ENOG410XRM6	U:Intracellular trafficking, secretion, and vesicular transport)	XP_027212319.1	stromal interaction molecule homolog [Penaeus vannamei])	sp|P83094|STIM_DROME;;	Stromal interaction molecule homolog OS=Drosophila melanogaster OX=7227 GN=Stim PE=1 SV=1;;	PF16533;;PF07647;;PF00536;;PF12352	SOAR;;SAM_2;;SAM_1;;V-SNARE_C	STIM1 Orai1-activating region;;SAM domain (Sterile alpha motif);;SAM domain (Sterile alpha motif);;Snare region anchored in the vesicle membrane C-terminus
TRINITY_DN119732_c0_g1	3210	------	------	------	------	------	------	------	------	------	------	------	------	------	------	------	------
TRINITY_DN26253_c1_g1	751	------	------	------	------	------	------	------	------	------	------	------	------	------	------	------	------
TRINITY_DN84421_c0_g1	283	------	------	------	------	------	------	------	------	------	XP_027235389.1	protein tramtrack, alpha isoform-like [Penaeus vannamei])	------	------	------	------	------
TRINITY_DN7398_c0_g2	2339	GO:0016021;;GO:0022857;	cellular_component;;molecular_function;;	CC:integral component of membrane;;MF:transmembrane transporter activity;;	K14388	SLC5A8_12, SMCT	------	------	COG0591	E:Amino acid transport and metabolism)	ROT73991.1	hypothetical protein C7M84_007523 [Penaeus vannamei])	sp|Q5BL81|SC5A8_XENTR;;	Sodium-coupled monocarboxylate transporter 1 OS=Xenopus tropicalis OX=8364 GN=slc5a8 PE=2 SV=1;;	PF00474	SSF	Sodiu
TRINITY_DN82808_c0_g2	1479	------	------	------	------	------	------	------	------	------	------	------	------	------	------	------	------
TRINITY_DN1506_c0_g2	325	------	------	------	------	------	------	------	------	------	------	------	------	------	------	------	------
TRINITY_DN2214_c0_g1	985	------	------	------	------	------	------	------	------	------	------	------	------	------	------	------	------
TRINITY_DN1911_c1_g1	1141	------	------	------	------	------	------	------	------	------	------	------	------	------	------	------	------
TRINITY_DN86065_c0_g1	2052	------	------	------	------	------	------	------	------	------	------	------	------	------	------	------	------
TRINITY_DN1044_c1_g1	1522	------	------	------	------	------	------	------	------	------	------	------	------	------	------	------	------
TRINITY_DN2566_c0_g1	841	------	------	------	------	------	------	------	------	------	XP_032788833.1	rRNA-processing protein FYV7-like isoform X2 [Daphnia magna])	------	------	PF08524	rRNA_processing	rRNA processing
TRINITY_DN5275_c2_g1	207	------	------	------	------	------	------	------	------	------	------	------	------	------	------	------	------
TRINITY_DN125242_c0_g1	344	------	------	------	------	------	------	------	------	------	------	------	------	------	------	------	------
TRINITY_DN1385_c0_g4	869	------	------	------	------	------	------	------	------	------	------	------	------	------	------	------	------
TRINITY_DN86437_c0_g1	380	------	------	------	------	------	------	------	------	------	------	------	------	------	------	------	------
TRINITY_DN83693_c0_g2	333	------	------	------	------	------	------	------	------	------	------	------	------	------	------	------	------
TRINITY_DN54159_c0_g1	320	------	------	------	------	------	------	------	------	------	------	------	------	------	------	------	------
TRINITY_DN28991_c0_g1	1224	GO:0003964;;GO:0004519;	molecular_function;;molecular_function;;	MF:RNA-directed DNA polymerase activity;;MF:endonuclease activity;;	------	------	------	------	ENOG4110CNM;;ENOG4111MK6	S:Function unknown);;	XP_022802778.1	uncharacterized protein LOC111340234 [Stylophora pistillata])	------	------	------	------	------
TRINITY_DN1340_c0_g1	285	------	------	------	------	------	------	------	------	------	------	------	------	------	------	------	------
TRINITY_DN123017_c0_g1	203	------	------	------	------	------	------	------	------	------	------	------	------	------	------	------	------
TRINITY_DN27100_c0_g1	536	------	------	------	------	------	------	------	------	------	------	------	------	------	------	------	------
TRINITY_DN84827_c0_g1	257	------	------	------	------	------	------	------	------	------	------	------	------	------	------	------	------
TRINITY_DN17732_c0_g2	3136	------	------	------	------	------	------	------	------	------	------	------	------	------	------	------	------
TRINITY_DN103679_c0_g1	240	------	------	------	------	------	------	------	------	------	------	------	------	------	------	------	------
TRINITY_DN22372_c0_g1	555	------	------	------	------	------	------	------	------	------	------	------	------	------	------	------	------
TRINITY_DN36062_c0_g1	466	------	------	------	------	------	------	------	------	------	------	------	------	------	------	------	------
TRINITY_DN41089_c0_g1	698	------	------	------	------	------	------	------	------	------	------	------	------	------	------	------	------
TRINITY_DN185804_c0_g1	306	------	------	------	------	------	------	------	------	------	------	------	------	------	------	------	------
TRINITY_DN17129_c1_g1	499	------	------	------	------	------	------	------	------	------	------	------	------	------	------	------	------
TRINITY_DN180965_c0_g1	1705	------	------	------	K22832	GAS1	------	------	------	------	------	------	sp|P43076|PHR1_CANAL;;	pH-responsive protein 1 OS=Candida albicans;;	PF03198;;PF07983;;PF02836	Glyco_hydro_72;;X8;;Glyco_hydro_2_C	Glucanosyltransferase;;X8 domain;;Glycosyl hydrolases family 2, TIM barrel domain
TRINITY_DN85741_c0_g1	425	------	------	------	------	------	------	------	------	------	------	------	------	------	------	------	------
TRINITY_DN73175_c0_g1	374	GO:0016021;;GO:0042626;;GO:0016887;;GO:0005524;	cellular_component;;molecular_function;;molecular_function;;molecular_function;;	CC:integral component of membrane;;MF:ATPase activity, coupled to transmembrane movement of substances;;MF:ATPase activity;;MF:ATP binding;;	K05668;K05671	ABCC5;ABCC11	map01523;;map02010	Antifolate resistance);;ABC transporters)	COG1132	S:Function unknown)	XP_027234660.1	multidrug resistance-associated protein 5-like isoform X2 [Penaeus vannamei])	sp|Q96J65|MRP9_HUMAN;;	Multidrug resistance-associated protein 9 OS=Homo sapiens OX=9606 GN=ABCC12 PE=1 SV=2;;	PF00005	ABC_tran	ABC transporter
TRINITY_DN176696_c0_g1	370	------	------	------	------	------	------	------	------	------	------	------	------	------	------	------	------
TRINITY_DN44587_c1_g1	224	------	------	------	------	------	------	------	------	------	------	------	------	------	------	------	------
TRINITY_DN60279_c0_g2	783	------	------	------	------	------	------	------	------	------	------	------	------	------	------	------	------
TRINITY_DN57382_c0_g1	219	------	------	------	------	------	------	------	------	------	------	------	------	------	------	------	------
TRINITY_DN5649_c0_g1	1076	------	------	------	------	------	------	------	------	------	------	------	------	------	------	------	------
TRINITY_DN40364_c0_g1	6040	GO:0003676;	molecular_function;;	MF:nucleic acid binding;;	------	------	------	------	------	------	RUS77117.1	hypothetical protein EGW08_015133, partial [Elysia chlorotica])	------	------	PF13465;;PF00096;;PF13894;;PF12171;;PF12874;;PF05605;;PF13912	zf-H2C2_2;;zf-C2H2;;zf-C2H2_4;;zf-C2H2_jaz;;zf-met;;zf-Di19;;zf-C2H2_6	Zinc-finger double domain;;Zinc finger, C2H2 type;;C2H2-type zinc finger;;Zinc-finger double-stranded RNA-binding;;Zinc-finger of C2H2 type;;Drought induced 19 protein (Di19), zinc-binding;;C2H2-type zinc finger
TRINITY_DN33011_c0_g2	403	------	------	------	------	------	------	------	------	------	------	------	------	------	------	------	------
TRINITY_DN5451_c0_g1	679	------	------	------	------	------	------	------	------	------	------	------	------	------	------	------	------
TRINITY_DN19398_c0_g1	531	------	------	------	------	------	------	------	------	------	------	------	------	------	------	------	------
TRINITY_DN38659_c0_g2	457	------	------	------	------	------	------	------	------	------	------	------	------	------	------	------	------
TRINITY_DN57069_c0_g1	263	------	------	------	------	------	------	------	------	------	------	------	------	------	------	------	------
TRINITY_DN3867_c0_g1	3520	GO:0003824;;GO:0046872;	molecular_function;;molecular_function;;	MF:catalytic activity;;MF:metal ion binding;;	------	------	------	------	ENOG410XR0Z	S:Function unknown)	XP_018022724.1	PREDICTED: uncharacterized protein LOC108678767 [Hyalella azteca])	sp|O82307|C3H23_ARATH;;	Zinc finger CCCH domain-containing protein 23 OS=Arabidopsis thaliana OX=3702 GN=At2g25900 PE=2 SV=1;;	------	------	------
TRINITY_DN133703_c0_g1	435	------	------	------	------	------	------	------	------	------	------	------	------	------	------	------	------
TRINITY_DN16226_c0_g1	5101	------	------	------	------	------	------	------	------	------	------	------	------	------	------	------	------
TRINITY_DN2297_c1_g1	213	------	------	------	------	------	------	------	------	------	------	------	------	------	------	------	------
TRINITY_DN70403_c0_g1	310	------	------	------	------	------	------	------	------	------	------	------	------	------	------	------	------
TRINITY_DN88914_c0_g1	324	------	------	------	------	------	------	------	------	------	------	------	------	------	------	------	------
TRINITY_DN94201_c0_g2	298	------	------	------	------	------	------	------	------	------	------	------	------	------	------	------	------
TRINITY_DN146404_c0_g1	247	------	------	------	------	------	------	------	------	------	------	------	------	------	------	------	------
TRINITY_DN57854_c0_g1	403	------	------	------	------	------	------	------	------	------	------	------	------	------	------	------	------
TRINITY_DN95524_c0_g1	315	------	------	------	------	------	------	------	------	------	------	------	------	------	------	------	------
TRINITY_DN15225_c1_g3	220	------	------	------	------	------	------	------	------	------	------	------	------	------	------	------	------
TRINITY_DN25503_c0_g1	2756	------	------	------	------	------	------	------	------	------	------	------	------	------	------	------	------
TRINITY_DN1801_c0_g1	2615	GO:0016021;;GO:0015020;	cellular_component;;molecular_function;;	CC:integral component of membrane;;MF:glucuronosyltransferase activity;;	K00699;K04628	UGT;CGT, UGT8	map00565;;map05204;;map00983;;map00982;;map00980;;map00600;;map00040;;map00860;;map00053;;map00830;;map00140	Ether lipid metabolism);;Chemical carcinogenesis);;Drug metabolism - other enzymes);;Drug metabolism - cytochrome P450);;Metabolism of xenobiotics by cytochrome P450);;Sphingolipid metabolism);;Pentose and glucuronate interconversions);;Porphyrin and chlorophyll metabolism);;Ascorbate and aldarate metabolism);;Retinol metabolism);;Steroid hormone biosynthesis)	COG1819	S:Function unknown)	XP_027215778.1	2-hydroxyacylsphingosine 1-beta-galactosyltransferase-like [Penaeus vannamei])	sp|Q16880|CGT_HUMAN;;	2-hydroxyacylsphingosine 1-beta-galactosyltransferase OS=Homo sapiens OX=9606 GN=UGT8 PE=2 SV=2;;	PF00201;;PF04101	UDPGT;;Glyco_tran_28_C	UDP-glucoronosyl and UDP-glucosyl transferase;;Glycosyltransferase family 28 C-terminal domain
TRINITY_DN115068_c0_g1	776	------	------	------	------	------	------	------	------	------	------	------	------	------	------	------	------
TRINITY_DN76100_c0_g1	647	------	------	------	------	------	------	------	------	------	------	------	------	------	------	------	------
TRINITY_DN56892_c0_g1	235	------	------	------	------	------	------	------	------	------	------	------	------	------	------	------	------
TRINITY_DN26959_c0_g2	251	------	------	------	------	------	------	------	------	------	------	------	------	------	------	------	------
TRINITY_DN22879_c0_g1	385	------	------	------	------	------	------	------	------	------	------	------	------	------	------	------	------
TRINITY_DN23564_c1_g2	226	------	------	------	------	------	------	------	------	------	------	------	------	------	------	------	------
TRINITY_DN38516_c0_g1	2289	GO:0003676;	molecular_function;;	MF:nucleic acid binding;;	------	------	------	------	------	------	XP_027234838.1	zinc finger protein 76-like isoform X1 [Penaeus vannamei])	------	------	PF13465;;PF00096;;PF13894;;PF12171;;PF12874;;PF15909	zf-H2C2_2;;zf-C2H2;;zf-C2H2_4;;zf-C2H2_jaz;;zf-met;;zf-C2H2_8	Zinc-finger double domain;;Zinc finger, C2H2 type;;C2H2-type zinc finger;;Zinc-finger double-stranded RNA-binding;;Zinc-finger of C2H2 type;;C2H2-type zinc ribbon
TRINITY_DN22466_c0_g1	3453	------	------	------	------	------	------	------	------	------	XP_027212651.1	uncharacterized protein LOC113805785 [Penaeus vannamei])	------	------	------	------	------
TRINITY_DN150820_c0_g1	493	------	------	------	------	------	------	------	------	------	------	------	------	------	------	------	------
TRINITY_DN80367_c0_g1	305	------	------	------	------	------	------	------	------	------	------	------	------	------	------	------	------
TRINITY_DN59134_c0_g1	3767	------	------	------	------	------	------	------	------	------	------	------	------	------	------	------	------
TRINITY_DN97876_c0_g1	337	------	------	------	------	------	------	------	------	------	------	------	------	------	------	------	------
TRINITY_DN61638_c0_g1	915	GO:0032418;;GO:0099078;	biological_process;;cellular_component;;	BP:lysosome localization;;CC:BORC complex;;	K20818	KXD1, BORCS4	------	------	ENOG4111UUW	S:Function unknown)	XP_027222548.1	kxDL motif-containing protein CG10681-like [Penaeus vannamei])	sp|Q9VTY4|KXDL1_DROME;;	KxDL motif-containing protein CG10681 OS=Drosophila melanogaster OX=7227 GN=CG10681 PE=1 SV=1;;	PF10241	KxDL	Uncharacterized conserved protein
TRINITY_DN24085_c1_g1	260	------	------	------	------	------	------	------	------	------	------	------	------	------	------	------	------
TRINITY_DN140522_c0_g1	363	------	------	------	------	------	------	------	------	------	------	------	------	------	------	------	------
TRINITY_DN44420_c0_g2	2878	GO:0016787;	molecular_function;;	MF:hydrolase activity;;	------	------	------	------	ENOG4111PC4	S:Function unknown)	KAF4530955.1	hypothetical protein B566_EDAN018988 [Ephemera danica])	sp|Q3BAI2|YCX91_PHAAO;;	Uncharacterized protein ORF91 OS=Phalaenopsis aphrodite subsp. formosana OX=308872 PE=4 SV=1;;	------	------	------
TRINITY_DN14946_c0_g1	3778	------	------	------	------	------	------	------	------	------	------	------	------	------	------	------	------
TRINITY_DN55116_c0_g2	623	------	------	------	------	------	------	------	------	------	------	------	------	------	------	------	------
TRINITY_DN76876_c0_g2	234	------	------	------	------	------	------	------	------	------	------	------	------	------	------	------	------
TRINITY_DN20421_c0_g1	2772	GO:0016021;;GO:0005261;	cellular_component;;molecular_function;;	CC:integral component of membrane;;MF:cation channel activity;;	K04994	MCOLN3, TRPML3	------	------	ENOG410Z1HH	U:Intracellular trafficking, secretion, and vesicular transport)	ROT67789.1	putative mucolipin-3-like isoform X1 [Penaeus vannamei])	sp|Q8TDD5|MCLN3_HUMAN;;	Mucolipin-3 OS=Homo sapiens OX=9606 GN=MCOLN3 PE=1 SV=1;;	PF08016;;PF00520	PKD_channel;;Ion_trans	Polycystin cation channel;;Ion transport protein
TRINITY_DN29940_c1_g3	221	------	------	------	------	------	------	------	------	------	------	------	------	------	------	------	------
TRINITY_DN173974_c0_g1	215	------	------	------	------	------	------	------	------	------	------	------	------	------	------	------	------
TRINITY_DN11106_c0_g1	803	------	------	------	------	------	------	------	------	------	XP_027208637.1	uncharacterized protein LOC113802290 [Penaeus vannamei])	------	------	------	------	------
TRINITY_DN54309_c0_g1	309	GO:0015886;;GO:0055085;;GO:0016021;;GO:0005774;;GO:0042626;;GO:0020037;;GO:0015439;;GO:0016887;;GO:0005524;	biological_process;;biological_process;;cellular_component;;cellular_component;;molecular_function;;molecular_function;;molecular_function;;molecular_function;;molecular_function;;	BP:heme transport;;BP:transmembrane transport;;CC:integral component of membrane;;CC:vacuolar membrane;;MF:ATPase activity, coupled to transmembrane movement of substances;;MF:heme binding;;MF:heme-transporting ATPase activity;;MF:ATPase activity;;MF:ATP binding;;	K05661;pvm	ABCB6;	map02010	ABC transporters)	COG5265	V:Defense mechanisms)	XP_027214501.1	ATP-binding cassette sub-family B member 6, mitochondrial-like [Penaeus vannamei])	sp|Q08D64|ABCB6_XENTR;;	ATP-binding cassette sub-family B member 6, mitochondrial OS=Xenopus tropicalis OX=8364 GN=abcb6 PE=2 SV=1;;	PF16185	MTABC_N	Mitochondrial ABC-transporter N-terminal five TM region
TRINITY_DN60741_c0_g2	885	------	------	------	------	------	------	------	------	------	------	------	------	------	------	------	------
TRINITY_DN50934_c0_g2	1541	GO:0005576;;GO:0004252;	cellular_component;;molecular_function;;	CC:extracellular region;;MF:serine-type endopeptidase activity;;	K00472;K23342	P4HA;FBN2_3	map00330	Arginine and proline metabolism)	ENOG410XS5J;;ENOG410Y42I;;ENOG4111ZCC	O:Posttranslational modification, protein turnover, chaperones);;G:Carbohydrate transport and metabolism);;S:Function unknown)	RCN30196.1	shTK domain protein [Ancylostoma caninum])	sp|Q19673|TYR3_CAEEL;;	Putative tyrosinase-like protein tyr-3 OS=Caenorhabditis elegans OX=6239 GN=tyr-3 PE=3 SV=5;;	PF01549	ShK	ShK domain-like
TRINITY_DN32221_c0_g2	506	------	------	------	------	------	------	------	------	------	------	------	------	------	------	------	------
TRINITY_DN68438_c0_g3	690	------	------	------	------	------	------	------	------	------	------	------	------	------	------	------	------
TRINITY_DN116805_c0_g1	289	------	------	------	------	------	------	------	------	------	------	------	------	------	------	------	------
TRINITY_DN10062_c0_g2	379	------	------	------	------	------	------	------	------	------	------	------	------	------	------	------	------
TRINITY_DN3428_c0_g1	1016	------	------	------	------	------	------	------	------	------	------	------	------	------	------	------	------
TRINITY_DN111428_c0_g1	215	------	------	------	------	------	------	------	------	------	------	------	------	------	------	------	------
TRINITY_DN57562_c0_g1	471	------	------	------	------	------	------	------	------	------	------	------	------	------	------	------	------
TRINITY_DN36462_c0_g2	338	------	------	------	------	------	------	------	------	------	------	------	------	------	------	------	------
TRINITY_DN31151_c0_g1	532	------	------	------	------	------	------	------	------	------	------	------	------	------	------	------	------
TRINITY_DN58415_c0_g1	325	------	------	------	------	------	------	------	ENOG410Y65V;;ENOG410YUPY	S:Function unknown);;	KAA3669987.1	uncharacterized protein DEA37_0005080 [Paragonimus westermani])	------	------	------	------	------
TRINITY_DN56624_c0_g1	264	------	------	------	------	------	------	------	------	------	------	------	------	------	------	------	------
TRINITY_DN32337_c0_g1	249	------	------	------	------	------	------	------	------	------	------	------	------	------	------	------	------
TRINITY_DN84405_c0_g1	826	------	------	------	------	------	------	------	------	------	------	------	------	------	------	------	------
TRINITY_DN4354_c1_g1	1063	------	------	------	------	------	------	------	------	------	------	------	------	------	------	------	------
TRINITY_DN83896_c0_g1	283	------	------	------	------	------	------	------	------	------	------	------	------	------	------	------	------
TRINITY_DN59422_c0_g2	282	------	------	------	------	------	------	------	------	------	------	------	------	------	------	------	------
TRINITY_DN1635_c0_g4	374	------	------	------	------	------	------	------	------	------	------	------	------	------	------	------	------
TRINITY_DN146450_c0_g2	1246	GO:0018996;;GO:0004222;;GO:0008270;	biological_process;;molecular_function;;molecular_function;;	BP:molting cycle, collagen and cuticulin-based cuticle;;MF:metalloendopeptidase activity;;MF:zinc ion binding;;	K09608	TLL1	------	------	------	------	XP_027225473.1	blastula protease 10-like [Penaeus vannamei])	------	------	PF00431	CUB	CUB domain
TRINITY_DN4619_c0_g2	5034	------	------	------	------	------	------	------	------	------	------	------	------	------	------	------	------
TRINITY_DN3113_c0_g1	413	------	------	------	------	------	------	------	------	------	------	------	------	------	------	------	------
TRINITY_DN153789_c0_g1	330	------	------	------	------	------	------	------	------	------	------	------	------	------	------	------	------
TRINITY_DN1832_c0_g1	370	------	------	------	------	------	------	------	------	------	------	------	------	------	------	------	------
TRINITY_DN4190_c0_g1	413	------	------	------	------	------	------	------	------	------	------	------	------	------	------	------	------
TRINITY_DN33119_c0_g1	411	------	------	------	------	------	------	------	------	------	------	------	------	------	------	------	------
TRINITY_DN53701_c0_g1	250	GO:0006811;;GO:0055072;;GO:0005615;;GO:0016021;;GO:0005576;;GO:0046872;	biological_process;;biological_process;;cellular_component;;cellular_component;;cellular_component;;molecular_function;;	BP:ion transport;;BP:iron ion homeostasis;;CC:extracellular space;;CC:integral component of membrane;;CC:extracellular region;;MF:metal ion binding;;	K06569	MFI2, CD228	------	------	ENOG410XQ36	O:Posttranslational modification, protein turnover, chaperones)	XP_026687138.1	ovotransferrin-like, partial [Diaphorina citri])	sp|P20233|TRFEA_XENLA;;	Serotransferrin-A OS=Xenopus laevis OX=8355 GN=tf-a PE=2 SV=3;;	PF00405	Transferrin	Transferrin
TRINITY_DN12486_c1_g1	778	GO:0006310;;GO:0015074;;GO:0003677;	biological_process;;biological_process;;molecular_function;;	BP:DNA recombination;;BP:DNA integration;;MF:DNA binding;;	------	------	------	------	ENOG4111SRB	S:Function unknown)	XP_029200615.1	uncharacterized protein LOC114965196 [Acropora millepora])	------	------	------	------	------
TRINITY_DN24403_c0_g1	299	------	------	------	------	------	------	------	------	------	------	------	------	------	------	------	------
TRINITY_DN46605_c0_g1	314	------	------	------	------	------	------	------	------	------	------	------	------	------	------	------	------
TRINITY_DN45250_c0_g2	334	GO:0097105;;GO:0050804;;GO:0007158;;GO:0007268;;GO:0097104;;GO:0048488;;GO:0009986;;GO:0098793;;GO:0005887;;GO:0045202;;GO:0042043;;GO:0038023;	biological_process;;biological_process;;biological_process;;biological_process;;biological_process;;biological_process;;cellular_component;;cellular_component;;cellular_component;;cellular_component;;molecular_function;;molecular_function;;	BP:presynaptic membrane assembly;;BP:modulation of synaptic transmission;;BP:neuron cell-cell adhesion;;BP:chemical synaptic transmission;;BP:postsynaptic membrane assembly;;BP:synaptic vesicle endocytosis;;CC:cell surface;;CC:presynapse;;CC:integral component of plasma membrane;;CC:synapse;;MF:neurexin family protein binding;;MF:signaling receptor activity;;	K07378	NLGN	map04514	Cell adhesion molecules (CAMs))	COG2272	I:Lipid transport and metabolism)	KAA0201696.1	hypothetical protein HAZT_HAZT002342 [Hyalella azteca])	------	------	PF00135	COesterase	Carboxylesterase family
TRINITY_DN182479_c0_g1	597	------	------	------	------	------	------	------	------	------	------	------	------	------	------	------	------
TRINITY_DN13551_c0_g1	3064	GO:0006597;;GO:0006364;;GO:0008295;;GO:0032040;;GO:0004014;	biological_process;;biological_process;;biological_process;;cellular_component;;molecular_function;;	BP:spermine biosynthetic process;;BP:rRNA processing;;BP:spermidine biosynthetic process;;CC:small-subunit processome;;MF:adenosylmethionine decarboxylase activity;;	K14567	UTP14	map03008	Ribosome biogenesis in eukaryotes)	COG5644	S:Function unknown)	XP_027211390.1	LOW QUALITY PROTEIN: U3 small nucleolar RNA-associated protein 14 homolog A-like [Penaeus vannamei])	sp|Q640M1|UT14A_MOUSE;;	U3 small nucleolar RNA-associated protein 14 homolog A OS=Mus musculus OX=10090 GN=Utp14a PE=1 SV=1;;	PF04615	Utp14	Utp14 protein
TRINITY_DN14157_c0_g2	2952	GO:0006412;;GO:0005840;;GO:0003735;	biological_process;;cellular_component;;molecular_function;;	BP:translation;;CC:ribosome;;MF:structural constituent of ribosome;;	K02905	RP-L29e, RPL29	map03010	Ribosome)	ENOG4112428	J:Translation, ribosomal structure and biogenesis)	XP_027231868.1	60S ribosomal protein L29-like [Penaeus vannamei])	sp|Q24154|RL29_DROME;;	60S ribosomal protein L29 OS=Drosophila melanogaster OX=7227 GN=RpL29 PE=1 SV=1;;	PF01779	Ribosomal_L29e	Ribosomal L29e protein family
TRINITY_DN30914_c2_g1	831	------	------	------	------	------	------	------	------	------	------	------	------	------	------	------	------
TRINITY_DN23422_c0_g3	339	------	------	------	------	------	------	------	------	------	------	------	------	------	------	------	------
TRINITY_DN54146_c0_g2	386	------	------	------	------	------	------	------	------	------	------	------	------	------	------	------	------
TRINITY_DN17051_c1_g1	735	------	------	------	------	------	------	------	------	------	------	------	------	------	------	------	------
TRINITY_DN39062_c0_g1	237	------	------	------	------	------	------	------	------	------	------	------	------	------	------	------	------
TRINITY_DN31255_c0_g1	242	GO:0016021;	cellular_component;;	CC:integral component of membrane;;	------	------	------	------	ENOG410XRZ4	S:Function unknown)	ODM93265.1	Patched domain-containing protein 3 [Orchesella cincta])	sp|Q3KNS1|PTHD3_HUMAN;;	Patched domain-containing protein 3 OS=Homo sapiens OX=9606 GN=PTCHD3 PE=1 SV=3;;	PF02460;;PF12349	Patched;;Sterol-sensing	Patched family;;Sterol-sensing domain of SREBP cleavage-activation
TRINITY_DN73251_c0_g1	353	------	------	------	------	------	------	------	------	------	------	------	------	------	------	------	------
TRINITY_DN18488_c0_g2	495	------	------	------	------	------	------	------	------	------	------	------	------	------	------	------	------
TRINITY_DN12482_c4_g1	3067	GO:0046872;;GO:0016491;	molecular_function;;molecular_function;;	MF:metal ion binding;;MF:oxidoreductase activity;;	------	------	------	------	ENOG4111KTW	S:Function unknown)	AFW03837.1	prophenoloxidase [Palaemon carinicauda])	sp|Q9W1V6|PPO3_DROME;;	Phenoloxidase 3 OS=Drosophila melanogaster OX=7227 GN=PPO3 PE=1 SV=1;;	PF03723;;PF00372;;PF03722;;PF00264	Hemocyanin_C;;Hemocyanin_M;;Hemocyanin_N;;Tyrosinase	Hemocyanin, ig-like domain;;Hemocyanin, copper containing domain;;Hemocyanin, all-alpha domain;;Common central domain of tyrosinase
TRINITY_DN79055_c0_g1	248	------	------	------	------	------	------	------	------	------	------	------	------	------	------	------	------
TRINITY_DN72841_c0_g1	470	------	------	------	------	------	------	------	------	------	------	------	------	------	------	------	------
TRINITY_DN1407_c0_g1	4871	GO:0005737;	cellular_component;;	CC:cytoplasm;;	K12562	AMPH	map04666;;map04144	Fc gamma R-mediated phagocytosis);;Endocytosis)	ENOG410ZBW1	S:Function unknown)	XP_018027775.1	PREDICTED: myc box-dependent-interacting protein 1-like [Hyalella azteca])	sp|O08839|BIN1_RAT;;	Myc box-dependent-interacting protein 1 OS=Rattus norvegicus OX=10116 GN=Bin1 PE=1 SV=1;;	PF03114;;PF14604;;PF00018;;PF07653	BAR;;SH3_9;;SH3_1;;SH3_2	BAR domain;;Variant SH3 domain;;SH3 domain;;Variant SH3 domain
TRINITY_DN9190_c0_g1	339	------	------	------	------	------	------	------	------	------	------	------	------	------	------	------	------
TRINITY_DN60171_c0_g1	952	------	------	------	------	------	------	------	------	------	------	------	------	------	------	------	------
TRINITY_DN5929_c0_g2	1431	------	------	------	------	------	------	------	------	------	ROT61694.1	hypothetical protein C7M84_020501 [Penaeus vannamei])	------	------	------	------	------
TRINITY_DN159325_c0_g1	600	------	------	------	------	------	------	------	------	------	------	------	------	------	------	------	------
TRINITY_DN6282_c0_g1	1916	------	------	------	K11291	NASP	------	------	ENOG4111PIX	S:Function unknown)	XP_027219186.1	histone-binding protein N1/N2-like isoform X3 [Penaeus vannamei])	sp|Q02508|HGV2_HALRO;;	Protein HGV2 OS=Halocynthia roretzi OX=7729 GN=HGV2 PE=2 SV=1;;	PF10516;;PF13424;;PF00515	SHNi-TPR;;TPR_12;;TPR_1	SHNi-TPR;;Tetratricopeptide repeat;;Tetratricopeptide repeat
TRINITY_DN30181_c0_g1	315	------	------	------	------	------	------	------	------	------	XP_021350369.1	uncharacterized protein LOC110448443 [Mizuhopecten yessoensis])	------	------	------	------	------
TRINITY_DN146385_c0_g1	214	------	------	------	------	------	------	------	------	------	------	------	------	------	------	------	------
TRINITY_DN78400_c0_g1	640	------	------	------	------	------	------	------	------	------	------	------	------	------	------	------	------
TRINITY_DN22129_c0_g1	228	------	------	------	------	------	------	------	------	------	------	------	------	------	------	------	------
TRINITY_DN80930_c0_g1	305	------	------	------	------	------	------	------	------	------	------	------	------	------	------	------	------
TRINITY_DN60126_c0_g1	365	------	------	------	------	------	------	------	------	------	------	------	------	------	------	------	------
TRINITY_DN120349_c1_g1	420	------	------	------	------	------	------	------	------	------	------	------	------	------	------	------	------
TRINITY_DN183105_c0_g1	347	GO:0051276;;GO:0045454;;GO:0006662;;GO:0005694;;GO:0005623;;GO:0015035;;GO:0005524;	biological_process;;biological_process;;biological_process;;cellular_component;;cellular_component;;molecular_function;;molecular_function;;	BP:chromosome organization;;BP:cell redox homeostasis;;BP:glycerol ether metabolic process;;CC:chromosome;;CC:cell;;MF:protein disulfide oxidoreductase activity;;MF:ATP binding;;	K03671	trxA	map04621;;map05418;;map05132	NOD-like receptor signaling pathway);;Fluid shear stress and atherosclerosis);;Salmonella infection)	COG0526	O:Posttranslational modification, protein turnover, chaperones)	AVA17404.1	putative Per a allergen [Periplaneta americana])	sp|P22217|TRX1_YEAST;;	Thioredoxin-1 OS=Saccharomyces cerevisiae;;	PF00085;;PF13098;;PF13905;;PF14595;;PF04756;;PF08534	Thioredoxin;;Thioredoxin_2;;Thioredoxin_8;;Thioredoxin_9;;OST3_OST6;;Redoxin	Thioredoxin;;Thioredoxin-like domain;;Thioredoxin-like;;Thioredoxin;;OST3 / OST6 family, transporter family;;Redoxin
TRINITY_DN63981_c0_g1	236	------	------	------	------	------	------	------	------	------	------	------	------	------	------	------	------
TRINITY_DN103900_c0_g1	381	------	------	------	------	------	------	------	------	------	------	------	------	------	------	------	------
TRINITY_DN90417_c1_g1	288	------	------	------	------	------	------	------	------	------	------	------	------	------	------	------	------
TRINITY_DN163139_c0_g1	1048	------	------	------	------	------	------	------	ENOG4112A9I;;ENOG410Z3A4;;ENOG4112BST	S:Function unknown);;	XP_029650233.1	uncharacterized protein LOC115223666 [Octopus vulgaris])	------	------	PF10551	MULE	MULE transposase domain
TRINITY_DN20292_c0_g1	437	------	------	------	------	------	------	------	------	------	------	------	------	------	------	------	------
TRINITY_DN117488_c0_g1	269	------	------	------	------	------	------	------	------	------	------	------	------	------	------	------	------
TRINITY_DN166665_c0_g1	591	------	------	------	------	------	------	------	------	------	------	------	------	------	------	------	------
TRINITY_DN46193_c0_g1	499	------	------	------	------	------	------	------	------	------	------	------	------	------	------	------	------
TRINITY_DN100542_c0_g2	690	------	------	------	------	------	------	------	------	------	------	------	------	------	------	------	------
TRINITY_DN109223_c0_g4	411	------	------	------	------	------	------	------	------	------	------	------	------	------	------	------	------
TRINITY_DN61500_c0_g1	425	------	------	------	------	------	------	------	------	------	------	------	------	------	------	------	------
TRINITY_DN66002_c0_g1	452	------	------	------	------	------	------	------	------	------	------	------	------	------	------	------	------
TRINITY_DN5885_c0_g1	967	------	------	------	------	------	------	------	------	------	------	------	------	------	------	------	------
TRINITY_DN25633_c0_g1	376	------	------	------	------	------	------	------	------	------	------	------	------	------	------	------	------
TRINITY_DN10562_c0_g1	577	------	------	------	------	------	------	------	------	------	------	------	------	------	------	------	------
TRINITY_DN65553_c0_g1	375	------	------	------	------	------	------	------	------	------	------	------	------	------	------	------	------
TRINITY_DN1176_c0_g1	1471	GO:0019722;;GO:0005509;	biological_process;;molecular_function;;	BP:calcium-mediated signaling;;MF:calcium ion binding;;	K02183	CALM	map05214;;map05031;;map04114;;map04750;;map04015;;map04014;;map04270;;map04371;;map04022;;map04070;;map04921;;map05010;;map04922;;map04925;;map04924;;map05133;;map04728;;map05034;;map04740;;map04745;;map04722;;map04720;;map05152;;map04261;;map05200;;map04024;;map04020;;map05418;;map04970;;map04971;;map04744;;map04713;;map04910;;map04912;;map04915;;map04916	Glioma);;Amphetamine addiction);;Oocyte meiosis);;Inflammatory mediator regulation of TRP channels);;Rap1 signaling pathway);;Ras signaling pathway);;Vascular smooth muscle contraction);;Apelin signaling pathway);;cGMP-PKG signaling pathway);;Phosphatidylinositol signaling system);;Oxytocin signaling pathway);;Alzheimer's disease);;Glucagon signaling pathway);;Aldosterone synthesis and secretion)…	COG5126;;COG5126;;COG5126	D:Cell cycle control, cell division, chromosome partitioning);;T:Signal transduction mechanisms);;Z:Cytoskeleton)	AGW23861.1	calmodulin, partial [Procambarus clarkii])	sp|P02597|CALMS_CHICK;;	Calmodulin, striated muscle OS=Gallus gallus OX=9031 GN=CCM1 PE=3 SV=2;;	PF13499;;PF13833;;PF13405;;PF00036;;PF14658;;PF13202	EF-hand_7;;EF-hand_8;;EF-hand_6;;EF-hand_1;;EF-hand_9;;EF-hand_5	EF-hand domain pair;;EF-hand domain pair;;EF-hand domain;;EF hand;;EF-hand domain;;EF hand
TRINITY_DN20676_c0_g1	3475	GO:0006383;;GO:0016021;;GO:0004930;	biological_process;;cellular_component;;molecular_function;;	BP:transcription from RNA polymerase III promoter;;CC:integral component of membrane;;MF:G-protein coupled receptor activity;;	K15201	GTP3C3, TFC4	------	------	COG1793;;ENOG410XNW8	S:Function unknown);;K:Transcription)	XP_027222890.1	general transcription factor 3C polypeptide 3-like [Penaeus vannamei])	sp|Q9Y5Q9|TF3C3_HUMAN;;	General transcription factor 3C polypeptide 3 OS=Homo sapiens OX=9606 GN=GTF3C3 PE=1 SV=1;;	PF07719;;PF13414;;PF13432;;PF13181;;PF00515;;PF13428;;PF13424;;PF14559;;PF12895	TPR_2;;TPR_11;;TPR_16;;TPR_8;;TPR_1;;TPR_14;;TPR_12;;TPR_19;;ANAPC3	Tetratricopeptide repeat;;TPR repeat;;Tetratricopeptide repeat;;Tetratricopeptide repeat;;Tetratricopeptide repeat;;Tetratricopeptide repeat;;Tetratricopeptide repeat;;Tetratricopeptide repeat;;Anaphase-promoting complex, cyclosome, subunit 3
TRINITY_DN81618_c0_g1	2897	GO:0003700;;GO:0008270;;GO:0003676;	molecular_function;;molecular_function;;molecular_function;;	MF:transcription factor activity, sequence-specific DNA binding;;MF:zinc ion binding;;MF:nucleic acid binding;;	------	------	------	------	COG2801;;ENOG41129NE	L:Replication, recombination and repair);;S:Function unknown)	XP_013382959.1	uncharacterized protein LOC106153529 [Lingula anatina])	------	------	PF02023	SCAN	SCAN domain
TRINITY_DN47980_c0_g3	323	------	------	------	------	------	------	------	------	------	------	------	------	------	------	------	------
TRINITY_DN6260_c0_g1	3032	GO:0005634;;GO:0003700;;GO:0008270;;GO:0003676;	cellular_component;;molecular_function;;molecular_function;;molecular_function;;	CC:nucleus;;MF:transcription factor activity, sequence-specific DNA binding;;MF:zinc ion binding;;MF:nucleic acid binding;;	------	------	------	------	COG5048	S:Function unknown)	XP_009027718.1	hypothetical protein HELRODRAFT_107927 [Helobdella robusta])	------	------	PF13465;;PF00096;;PF13894;;PF13912;;PF12171;;PF05605	zf-H2C2_2;;zf-C2H2;;zf-C2H2_4;;zf-C2H2_6;;zf-C2H2_jaz;;zf-Di19	Zinc-finger double domain;;Zinc finger, C2H2 type;;C2H2-type zinc finger;;C2H2-type zinc finger;;Zinc-finger double-stranded RNA-binding;;Drought induced 19 protein (Di19), zinc-binding
TRINITY_DN108_c6_g3	275	------	------	------	------	------	------	------	------	------	------	------	------	------	------	------	------
TRINITY_DN49558_c1_g3	499	------	------	------	------	------	------	------	------	------	------	------	------	------	------	------	------
TRINITY_DN104765_c0_g1	272	------	------	------	------	------	------	------	------	------	------	------	------	------	------	------	------
TRINITY_DN69576_c0_g1	776	------	------	------	------	------	------	------	------	------	------	------	------	------	------	------	------
TRINITY_DN20895_c0_g1	1511	GO:0005576;;GO:0004497;	cellular_component;;molecular_function;;	CC:extracellular region;;MF:monooxygenase activity;;	------	------	------	------	------	------	XP_027237897.1	oplophorus-luciferin 2-monooxygenase non-catalytic subunit-like [Penaeus vannamei])	sp|Q9GV46|LUCB_OPLGR;;	Oplophorus-luciferin 2-monooxygenase non-catalytic subunit OS=Oplophorus gracilirostris OX=727944 PE=1 SV=1;;	PF13855;;PF12799;;PF13306	LRR_8;;LRR_4;;LRR_5	Leucine rich repeat;;Leucine Rich repeats (2 copies);;BspA type Leucine rich repeat region (6 copies)
TRINITY_DN6878_c2_g1	368	------	------	------	------	------	------	------	------	------	------	------	------	------	------	------	------
TRINITY_DN44333_c0_g1	305	------	------	------	------	------	------	------	------	------	------	------	------	------	------	------	------
TRINITY_DN75883_c0_g2	208	------	------	------	------	------	------	------	------	------	------	------	------	------	------	------	------
TRINITY_DN135310_c0_g1	278	------	------	------	------	------	------	------	------	------	------	------	------	------	------	------	------
TRINITY_DN93437_c0_g2	1382	------	------	------	------	------	------	------	------	------	------	------	------	------	------	------	------
TRINITY_DN135750_c0_g1	308	------	------	------	------	------	------	------	------	------	------	------	------	------	------	------	------
TRINITY_DN165529_c0_g1	410	------	------	------	------	------	------	------	------	------	------	------	------	------	------	------	------
TRINITY_DN68729_c2_g1	517	------	------	------	------	------	------	------	------	------	------	------	------	------	------	------	------
TRINITY_DN134039_c0_g1	207	------	------	------	------	------	------	------	------	------	------	------	------	------	------	------	------
TRINITY_DN64444_c0_g1	2275	GO:0006355;;GO:0005634;;GO:0046983;;GO:0003677;	biological_process;;cellular_component;;molecular_function;;molecular_function;;	BP:regulation of transcription, DNA-templated;;CC:nucleus;;MF:protein dimerization activity;;MF:DNA binding;;	K09090	HESN	------	------	ENOG4111F0X	K:Transcription)	XP_027219063.1	uncharacterized protein LOC113811498 [Penaeus vannamei])	sp|Q26263|DPN_DROME;;	Protein deadpan OS=Drosophila melanogaster OX=7227 GN=dpn PE=1 SV=2;;	PF07527;;PF00010	Hairy_orange;;HLH	Hairy Orange;;Helix-loop-helix DNA-binding domain
TRINITY_DN14926_c1_g1	243	------	------	------	------	------	------	------	------	------	------	------	------	------	------	------	------
TRINITY_DN50220_c0_g1	255	------	------	------	------	------	------	------	------	------	PVD36795.1	hypothetical protein C0Q70_03785 [Pomacea canaliculata])	------	------	PF00078	RVT_1	Reverse transcriptase (RNA-dependent DNA polymerase)
TRINITY_DN178462_c0_g1	796	GO:0050829;;GO:0050830;;GO:0045087;;GO:0005576;	biological_process;;biological_process;;biological_process;;cellular_component;;	BP:defense response to Gram-negative bacterium;;BP:defense response to Gram-positive bacterium;;BP:innate immune response;;CC:extracellular region;;	------	------	------	------	------	------	XP_034247673.1	pathogenesis-related protein 5-like [Thrips palmi])	sp|Q9FSG7|TP1A_MALDO;;	Thaumatin-like protein 1a OS=Malus domestica OX=3750 GN=TL1 PE=1 SV=1;;	PF00314	Thaumatin	Thaumatin family
TRINITY_DN60180_c1_g1	754	------	------	------	------	------	------	------	------	------	------	------	------	------	------	------	------
TRINITY_DN272_c0_g1	11042	GO:0016021;;GO:0005347;	cellular_component;;molecular_function;;	CC:integral component of membrane;;MF:ATP transmembrane transporter activity;;	K15085	SLC25A42	------	------	ENOG410ZRF1	U:Intracellular trafficking, secretion, and vesicular transport)	KAF2354505.1	Mitochondrial substrate/solute carrier [Trinorchestia longiramus])	sp|Q0P483|S2542_DANRE;;	Mitochondrial coenzyme A transporter SLC25A42 OS=Danio rerio OX=7955 GN=slc25a42 PE=2 SV=1;;	PF00153	Mito_carr	Mitochondrial carrier protein
TRINITY_DN28075_c0_g1	883	------	------	------	------	------	------	------	------	------	------	------	------	------	------	------	------
TRINITY_DN110165_c0_g8	556	------	------	------	------	------	------	------	------	------	------	------	------	------	------	------	------
TRINITY_DN63953_c0_g1	250	------	------	------	------	------	------	------	------	------	------	------	------	------	------	------	------
TRINITY_DN41477_c1_g1	613	------	------	------	------	------	------	------	------	------	------	------	------	------	------	------	------
TRINITY_DN1593_c3_g1	381	------	------	------	------	------	------	------	------	------	------	------	------	------	------	------	------
TRINITY_DN58336_c2_g1	226	------	------	------	------	------	------	------	------	------	------	------	------	------	------	------	------
TRINITY_DN60011_c0_g1	2179	GO:0005975;;GO:0043169;;GO:0004556;;GO:0103025;	biological_process;;molecular_function;;molecular_function;;molecular_function;;	BP:carbohydrate metabolic process;;MF:cation binding;;MF:alpha-amylase activity;;MF:alpha-amylase activit;;	K01176	AMY, amyA, malS	map04972;;map04973;;map00500	Pancreatic secretion);;Carbohydrate digestion and absorption);;Starch and sucrose metabolism)	COG0366	G:Carbohydrate transport and metabolism)	AWU67099.1	putative alpha-amylase, partial [Crangon crangon])	sp|P00687|AMY1_MOUSE;;	Alpha-amylase 1 OS=Mus musculus OX=10090 GN=Amy1 PE=1 SV=2;;	PF02806;;PF00128	Alpha-amylase_C;;Alpha-amylase	Alpha amylase, C-terminal all-beta domain;;Alpha amylase, catalytic domain
TRINITY_DN16194_c0_g1	1620	------	------	------	------	------	------	------	------	------	------	------	------	------	PF05327	RRN3	RNA polymerase I specific transcription initiation factor RRN3
TRINITY_DN14417_c0_g2	257	------	------	------	------	------	------	------	------	------	------	------	------	------	------	------	------
TRINITY_DN22946_c0_g2	273	------	------	------	------	------	------	------	------	------	------	------	------	------	------	------	------
TRINITY_DN126409_c0_g1	489	------	------	------	------	------	------	------	------	------	------	------	------	------	------	------	------
TRINITY_DN6089_c0_g2	2554	------	------	------	K10727	CDT1	------	------	ENOG410XT37	L:Replication, recombination and repair)	XP_027230891.1	DNA replication factor Cdt1-like [Penaeus vannamei])	sp|Q9I9A7|CDT1_XENLA;;	DNA replication factor Cdt1 OS=Xenopus laevis OX=8355 GN=cdt1 PE=1 SV=2;;	PF08839;;PF16679	CDT1;;CDT1_C	DNA replication factor CDT1 like;;DNA replication factor Cdt1 C-terminal domain
TRINITY_DN15495_c0_g1	286	------	------	------	------	------	------	------	------	------	------	------	------	------	------	------	------
TRINITY_DN32540_c0_g1	538	------	------	------	------	------	------	------	------	------	------	------	------	------	------	------	------
TRINITY_DN49744_c0_g4	827	------	------	------	------	------	------	------	------	------	------	------	------	------	------	------	------
TRINITY_DN43529_c0_g2	413	------	------	------	------	------	------	------	------	------	------	------	------	------	------	------	------
TRINITY_DN31147_c0_g1	337	------	------	------	------	------	------	------	------	------	------	------	------	------	------	------	------
TRINITY_DN13112_c0_g1	212	------	------	------	------	------	------	------	------	------	------	------	------	------	------	------	------
TRINITY_DN184064_c0_g1	1247	------	------	------	------	------	------	------	------	------	------	------	sp|Q5A6U1|IFF9_CANAL;;	Cell wall protein IFF9 OS=Candida albicans;;	PF11765	Hyphal_reg_CWP	Hyphally regulated cell wall protein N-terminal
TRINITY_DN121715_c0_g1	362	------	------	------	------	------	------	------	------	------	------	------	------	------	------	------	------
TRINITY_DN66123_c0_g1	329	------	------	------	------	------	------	------	------	------	------	------	------	------	------	------	------
TRINITY_DN108496_c0_g1	603	------	------	------	------	------	------	------	------	------	------	------	------	------	------	------	------
TRINITY_DN21406_c0_g1	5325	GO:0006464;	biological_process;;	BP:cellular protein modification process;;	K16608	TTLL3_8	------	------	ENOG410XQDM	S:Function unknown)	KAF2354393.1	Tubulin-tyrosine ligase/Tubulin polyglutamylase [Trinorchestia longiramus])	sp|Q9VM91|TTL3A_DROME;;	Tubulin glycylase 3A OS=Drosophila melanogaster OX=7227 GN=TTLL3A PE=1 SV=1;;	PF03133;;PF14398	TTL;;ATPgrasp_YheCD	Tubulin-tyrosine ligase family;;YheC/D like ATP-grasp
TRINITY_DN18886_c0_g1	5261	GO:0005509;	molecular_function;;	MF:calcium ion binding;;	------	------	------	------	ENOG411030G	U:Intracellular trafficking, secretion, and vesicular transport)	XP_027217833.1	signal peptide, CUB and EGF-like domain-containing protein 3, partial [Penaeus vannamei])	sp|Q8IWY4|SCUB1_HUMAN;;	Signal peptide, CUB and EGF-like domain-containing protein 1 OS=Homo sapiens OX=9606 GN=SCUBE1 PE=1 SV=3;;	PF14670;;PF12662;;PF07645;;PF07699;;PF12947;;PF00431;;PF00008	FXa_inhibition;;cEGF;;EGF_CA;;Ephrin_rec_like;;EGF_3;;CUB;;EGF	Coagulation Factor Xa inhibitory site;;Complement Clr-like EGF-like;;Calcium-binding EGF domain;;Putative ephrin-receptor like;;EGF domain;;CUB domain;;EGF-like domain
TRINITY_DN162859_c0_g1	255	------	------	------	------	------	------	------	------	------	------	------	------	------	------	------	------
TRINITY_DN21702_c0_g1	320	------	------	------	------	------	------	------	------	------	------	------	------	------	------	------	------
TRINITY_DN148171_c0_g1	414	------	------	------	------	------	------	------	------	------	------	------	------	------	------	------	------
TRINITY_DN93253_c0_g1	672	GO:0042744;;GO:0034599;;GO:0045454;;GO:0005737;;GO:0005739;;GO:0005777;;GO:0005623;;GO:0004601;;GO:0008379;;GO:0051920;	biological_process;;biological_process;;biological_process;;cellular_component;;cellular_component;;cellular_component;;cellular_component;;molecular_function;;molecular_function;;molecular_function;;	BP:hydrogen peroxide catabolic process;;BP:cellular response to oxidative stress;;BP:cell redox homeostasis;;CC:cytoplasm;;CC:mitochondrion;;CC:peroxisome;;CC:cell;;MF:peroxidase activity;;MF:thioredoxin peroxidase activity;;MF:peroxiredoxin activity;;	K11187	PRDX5	map04146	Peroxisome)	COG0678	O:Posttranslational modification, protein turnover, chaperones)	AAY96293.1	peroxiredoxin 5 [Arenicola marina])	sp|P99029|PRDX5_MOUSE;;	Peroxiredoxin-5, mitochondrial OS=Mus musculus OX=10090 GN=Prdx5 PE=1 SV=2;;	PF08534;;PF00578	Redoxin;;AhpC-TSA	Redoxin;;AhpC/TSA family
TRINITY_DN48678_c0_g1	224	------	------	------	------	------	------	------	------	------	------	------	------	------	------	------	------
TRINITY_DN4943_c0_g2	1604	GO:0016021;;GO:0043546;;GO:0016491;	cellular_component;;molecular_function;;molecular_function;;	CC:integral component of membrane;;MF:molybdopterin cofactor binding;;MF:oxidoreductase activity;;	K14360	OSTALPHA, OSTA, SLC51A1	map04976	Bile secretion)	ENOG410XW07	S:Function unknown)	XP_027236856.1	organic solute transporter subunit alpha-like [Penaeus vannamei])	sp|Q66I08|OSTA_DANRE;;	Organic solute transporter subunit alpha OS=Danio rerio OX=7955 GN=slc51a PE=2 SV=1;;	PF03619	Solute_trans_a	Organic solute transporter Ostalpha
TRINITY_DN6469_c0_g1	3244	GO:0070940;;GO:0005634;;GO:0003924;;GO:0008420;;GO:0005525;	biological_process;;cellular_component;;molecular_function;;molecular_function;;molecular_function;;	BP:dephosphorylation of RNA polymerase II C-terminal domain;;CC:nucleus;;MF:GTPase activity;;MF:CTD phosphatase activity;;MF:GTP binding;;	K15732	CTDP1, FCP1	------	------	COG5190	S:Function unknown)	XP_027215955.1	RNA polymerase II subunit A C-terminal domain phosphatase-like [Penaeus vannamei])	sp|Q7TSG2|CTDP1_MOUSE;;	RNA polymerase II subunit A C-terminal domain phosphatase OS=Mus musculus OX=10090 GN=Ctdp1 PE=1 SV=1;;	PF03031;;PF00364;;PF12738;;PF16759;;PF13533	NIF;;Biotin_lipoyl;;PTCB-BRCT;;LIG3_BRCT;;Biotin_lipoyl_2	NLI interacting factor-like phosphatase;;Biotin-requiring enzyme;;twin BRCT domain;;DNA ligase 3 BRCT domain;;Biotin-lipoyl like
TRINITY_DN77468_c2_g1	330	------	------	------	------	------	------	------	------	------	------	------	------	------	------	------	------
TRINITY_DN165370_c0_g1	483	------	------	------	------	------	------	------	------	------	------	------	------	------	------	------	------
TRINITY_DN129863_c0_g1	327	------	------	------	------	------	------	------	------	------	------	------	------	------	------	------	------
TRINITY_DN904_c0_g1	1019	------	------	------	------	------	------	------	------	------	------	------	------	------	------	------	------
TRINITY_DN111951_c0_g2	346	------	------	------	------	------	------	------	ENOG410YUPY;;ENOG410Y65V;;ENOG410Z0C2;;ENOG410Y42B	S:Function unknown);;	XP_013781357.1	uncharacterized protein LOC106465669 [Limulus polyphemus])	------	------	------	------	------
TRINITY_DN4960_c0_g1	380	------	------	------	------	------	------	------	------	------	------	------	------	------	PF13054	DUF3915	Protein of unknown function (DUF3915)
TRINITY_DN168732_c0_g3	1099	------	------	------	------	------	------	------	------	------	------	------	------	------	------	------	------
TRINITY_DN821_c0_g1	3191	GO:0005975;;GO:0006486;;GO:0050650;;GO:0000139;;GO:0015018;;GO:0046872;	biological_process;;biological_process;;biological_process;;cellular_component;;molecular_function;;molecular_function;;	BP:carbohydrate metabolic process;;BP:protein glycosylation;;BP:chondroitin sulfate proteoglycan biosynthetic process;;CC:Golgi membrane;;MF:galactosylgalactosylxylosylprotein 3-beta-glucuronosyltransferase activity;;MF:metal ion binding;;	K23840	GlcAT-P	map00514	Other types of O-glycan biosynthesis)	ENOG410XP79	S:Function unknown)	XP_027213414.1	galactosylgalactosylxylosylprotein 3-beta-glucuronosyltransferase P-like [Penaeus vannamei])	sp|Q9VTG7|B3G2P_DROME;;	Galactosylgalactosylxylosylprotein 3-beta-glucuronosyltransferase P OS=Drosophila melanogaster OX=7227 GN=GlcAT-P PE=2 SV=1;;	PF03360	Glyco_transf_43	Glycosyltransferase family 43
TRINITY_DN56610_c0_g1	583	------	------	------	------	------	------	------	------	------	------	------	------	------	------	------	------
TRINITY_DN14920_c0_g2	1608	------	------	------	------	------	------	------	------	------	------	------	------	------	------	------	------
TRINITY_DN90133_c0_g1	3431	GO:0043551;;GO:0045022;;GO:0005829;	biological_process;;biological_process;;cellular_component;;	BP:regulation of phosphatidylinositol 3-kinase activity;;BP:early endosome to late endosome transport;;CC:cytosol;;	------	------	------	------	ENOG410XQIX	S:Function unknown)	ROT85238.1	WD repeat-containing protein 91 [Penaeus vannamei])	sp|Q6TEN6|WDR91_DANRE;;	WD repeat-containing protein 91 OS=Danio rerio OX=7955 GN=wdr91 PE=1 SV=2;;	PF00400;;PF12894	WD40;;ANAPC4_WD40	WD domain, G-beta repeat;;Anaphase-promoting complex subunit 4 WD40 domain
TRINITY_DN62505_c0_g1	271	------	------	------	------	------	------	------	------	------	------	------	------	------	------	------	------
TRINITY_DN39793_c0_g1	595	GO:0016021;	cellular_component;;	CC:integral component of membrane;;	K07378	NLGN	map04514	Cell adhesion molecules (CAMs))	COG2272	I:Lipid transport and metabolism)	XP_018007783.1	PREDICTED: neuroligin-1-like [Hyalella azteca])	sp|Q9XTG1|NLGN1_CAEEL;;	Neuroligin-1 OS=Caenorhabditis elegans OX=6239 GN=nlg-1 PE=1 SV=1;;	PF00135	COesterase	Carboxylesterase family
TRINITY_DN62881_c0_g1	253	------	------	------	------	------	------	------	------	------	------	------	------	------	------	------	------
TRINITY_DN72793_c0_g1	257	------	------	------	------	------	------	------	------	------	------	------	------	------	------	------	------
TRINITY_DN6698_c0_g1	522	------	------	------	------	------	------	------	------	------	------	------	------	------	------	------	------
TRINITY_DN146017_c0_g2	369	------	------	------	------	------	------	------	------	------	------	------	------	------	------	------	------
TRINITY_DN29066_c1_g2	288	------	------	------	------	------	------	------	------	------	------	------	------	------	------	------	------
TRINITY_DN92207_c0_g1	251	GO:0005319;	molecular_function;;	MF:lipid transporter activity;;	------	------	------	------	------	------	AFM82474.1	vitellogenin [Palaemon carinicauda])	------	------	------	------	------
TRINITY_DN179638_c0_g1	465	GO:0032981;;GO:0016021;;GO:0005747;	biological_process;;cellular_component;;cellular_component;;	BP:mitochondrial respiratory chain complex I assembly;;CC:integral component of membrane;;CC:mitochondrial respiratory chain complex I;;	K03956	NDUFA11	map04932;;map05012;;map05010;;map04723;;map05016;;map00190	Non-alcoholic fatty liver disease (NAFLD));;Parkinson's disease);;Alzheimer's disease);;Retrograde endocannabinoid signaling);;Huntington's disease);;Oxidative phosphorylation)	ENOG4111P1Q	C:Energy production and conversion)	XP_002606009.1	hypothetical protein BRAFLDRAFT_129508 [Branchiostoma floridae])	sp|Q9D8B4|NDUAB_MOUSE;;	NADH dehydrogenase [ubiquinone] 1 alpha subcomplex subunit 11 OS=Mus musculus OX=10090 GN=Ndufa11 PE=1 SV=2;;	PF02466	Tim17	Tim17/Tim22/Tim23/Pmp24 family
TRINITY_DN65674_c0_g1	451	GO:0016021;;GO:0004725;;GO:0016491;	cellular_component;;molecular_function;;molecular_function;;	CC:integral component of membrane;;MF:protein tyrosine phosphatase activity;;MF:oxidoreductase activity;;	K11153;K11152	RDH12;RDH11	map00830	Retinol metabolism)	COG1028	S:Function unknown)	XP_027234075.1	retinol dehydrogenase 11-like [Penaeus vannamei])	sp|Q6RVV4|TIC32_PEA;;	Short-chain dehydrogenase TIC 32, chloroplastic OS=Pisum sativum OX=3888 GN=TIC32 PE=1 SV=1;;	PF00106;;PF13561	adh_short;;adh_short_C2	short chain dehydrogenase;;Enoyl-(Acyl carrier protein) reductase
TRINITY_DN13237_c2_g1	669	------	------	------	------	------	------	------	------	------	------	------	------	------	------	------	------
TRINITY_DN180767_c0_g1	233	------	------	------	------	------	------	------	------	------	------	------	------	------	------	------	------
TRINITY_DN88727_c0_g1	314	------	------	------	------	------	------	------	------	------	------	------	------	------	------	------	------
TRINITY_DN29245_c0_g1	918	------	------	------	------	------	------	------	------	------	------	------	------	------	------	------	------
TRINITY_DN28997_c0_g4	696	------	------	------	------	------	------	------	------	------	------	------	------	------	------	------	------
TRINITY_DN71442_c0_g3	336	------	------	------	K22048	MSL4S	------	------	ENOG410YXEC	S:Function unknown)	------	------	------	------	PF06596	PsbX	Photosystem II reaction centre X protein (PsbX)
TRINITY_DN10211_c1_g2	256	------	------	------	------	------	------	------	------	------	------	------	------	------	------	------	------
TRINITY_DN177250_c0_g1	331	------	------	------	------	------	------	------	------	------	------	------	------	------	------	------	------
TRINITY_DN101467_c0_g2	248	------	------	------	------	------	------	------	------	------	------	------	------	------	------	------	------
TRINITY_DN141656_c0_g1	302	------	------	------	------	------	------	------	------	------	------	------	------	------	------	------	------
TRINITY_DN59633_c0_g1	642	------	------	------	------	------	------	------	------	------	ROT72220.1	hypothetical protein C7M84_009410 [Penaeus vannamei])	------	------	------	------	------
TRINITY_DN16629_c1_g1	590	------	------	------	------	------	------	------	------	------	------	------	------	------	------	------	------
TRINITY_DN115853_c0_g2	691	------	------	------	------	------	------	------	------	------	------	------	------	------	------	------	------
TRINITY_DN6983_c0_g1	1055	------	------	------	------	------	------	------	------	------	------	------	------	------	------	------	------
TRINITY_DN122898_c0_g1	992	------	------	------	------	------	------	------	------	------	------	------	------	------	------	------	------
TRINITY_DN103556_c0_g1	210	------	------	------	------	------	------	------	------	------	------	------	------	------	PF00096	zf-C2H2	Zinc finger, C2H2 type
TRINITY_DN45366_c0_g2	348	------	------	------	------	------	------	------	------	------	------	------	------	------	------	------	------
TRINITY_DN12624_c0_g1	313	------	------	------	------	------	------	------	------	------	------	------	------	------	------	------	------
TRINITY_DN38093_c0_g1	224	------	------	------	------	------	------	------	------	------	------	------	------	------	------	------	------
TRINITY_DN60431_c0_g2	438	------	------	------	------	------	------	------	------	------	------	------	------	------	------	------	------
TRINITY_DN176384_c0_g1	428	------	------	------	------	------	------	------	------	------	------	------	------	------	------	------	------
TRINITY_DN31130_c0_g1	352	------	------	------	------	------	------	------	------	------	------	------	------	------	------	------	------
TRINITY_DN30197_c0_g1	580	GO:0016021;	cellular_component;;	CC:integral component of membrane;;	------	------	------	------	------	------	ROT62567.1	hypothetical protein C7M84_019587 [Penaeus vannamei])	------	------	------	------	------
TRINITY_DN142_c0_g4	217	------	------	------	------	------	------	------	------	------	------	------	------	------	------	------	------
TRINITY_DN5399_c0_g1	678	GO:0009887;;GO:0009888;;GO:0016358;;GO:0008045;;GO:0005604;;GO:0016021;;GO:0005509;	biological_process;;biological_process;;biological_process;;biological_process;;cellular_component;;cellular_component;;molecular_function;;	BP:animal organ morphogenesis;;BP:tissue development;;BP:dendrite development;;BP:motor neuron axon guidance;;CC:basement membrane;;CC:integral component of membrane;;MF:calcium ion binding;;	K23664	MEGF8	map04340	Hedgehog signaling pathway)	ENOG410YF0N	S:Function unknown)	XP_021945943.1	multiple epidermal growth factor-like domains protein 8 [Folsomia candida])	sp|P0C6B8|SVEP1_RAT;;	Sushi, von Willebrand factor type A, EGF and pentraxin domain-containing protein 1 OS=Rattus norvegicus OX=10116 GN=Svep1 PE=1 SV=1;;	PF07645;;PF12947	EGF_CA;;EGF_3	Calcium-binding EGF domain;;EGF domain
TRINITY_DN154303_c0_g1	493	------	------	------	------	------	------	------	------	------	------	------	------	------	------	------	------
TRINITY_DN22870_c0_g1	2485	GO:0016021;	cellular_component;;	CC:integral component of membrane;;	------	------	------	------	ENOG410YMHR	G:Carbohydrate transport and metabolism)	XP_027232543.1	major facilitator superfamily domain-containing protein 6-like isoform X1 [Penaeus vannamei])	sp|Q6ZSS7|MFSD6_HUMAN;;	Major facilitator superfamily domain-containing protein 6 OS=Homo sapiens OX=9606 GN=MFSD6 PE=1 SV=2;;	PF12832;;PF07690;;PF03825;;PF01306	MFS_1_like;;MFS_1;;Nuc_H_symport;;LacY_symp	MFS_1 like family;;Major Facilitator Superfamily;;Nucleoside H+ symporter;;LacY proton/sugar symporter
TRINITY_DN13328_c2_g1	2332	------	------	------	------	------	------	------	------	------	------	------	------	------	------	------	------
TRINITY_DN68726_c0_g1	346	------	------	------	------	------	------	------	------	------	------	------	------	------	------	------	------
TRINITY_DN9515_c0_g1	855	GO:0015074;;GO:0003676;	biological_process;;molecular_function;;	BP:DNA integration;;MF:nucleic acid binding;;	------	------	------	------	COG2801	L:Replication, recombination and repair)	PIK45983.1	hypothetical protein BSL78_17135 [Apostichopus japonicus])	------	------	PF17917	RT_RNaseH	RNase H-like domain found in reverse transcriptase
TRINITY_DN25134_c0_g1	289	------	------	------	------	------	------	------	------	------	------	------	------	------	------	------	------
TRINITY_DN124330_c0_g1	336	------	------	------	------	------	------	------	------	------	XP_027210812.1	uncharacterized protein LOC113804174 [Penaeus vannamei])	------	------	------	------	------
TRINITY_DN52278_c0_g1	293	------	------	------	------	------	------	------	------	------	------	------	------	------	------	------	------
TRINITY_DN6723_c0_g1	234	------	------	------	------	------	------	------	------	------	------	------	------	------	------	------	------
TRINITY_DN22332_c0_g1	1597	GO:0000245;;GO:0005634;	biological_process;;cellular_component;;	BP:spliceosomal complex assembly;;CC:nucleus;;	K13134	GEMIN6, SIP2	map03013	RNA transport)	ENOG4111UD8	S:Function unknown)	XP_027226393.1	gem-associated protein 6-like [Penaeus vannamei])	sp|Q8WXD5|GEMI6_HUMAN;;	Gem-associated protein 6 OS=Homo sapiens OX=9606 GN=GEMIN6 PE=1 SV=1;;	PF06372	Gemin6	Gemin6 protein
TRINITY_DN4613_c0_g1	1906	GO:0003676;	molecular_function;;	MF:nucleic acid binding;;	------	------	------	------	------	------	XP_027210699.1	zinc finger protein 623-like [Penaeus vannamei])	------	------	PF13465;;PF00096;;PF13894;;PF13912	zf-H2C2_2;;zf-C2H2;;zf-C2H2_4;;zf-C2H2_6	Zinc-finger double domain;;Zinc finger, C2H2 type;;C2H2-type zinc finger;;C2H2-type zinc finger
TRINITY_DN124356_c0_g1	369	------	------	------	------	------	------	------	------	------	------	------	------	------	------	------	------
TRINITY_DN88744_c0_g2	428	------	------	------	------	------	------	------	------	------	------	------	------	------	------	------	------
TRINITY_DN18517_c0_g1	246	GO:0006012;;GO:0033499;;GO:0005737;;GO:0005829;;GO:0019200;;GO:0004335;;GO:0005534;;GO:0005524;	biological_process;;biological_process;;cellular_component;;cellular_component;;molecular_function;;molecular_function;;molecular_function;;molecular_function;;	BP:galactose metabolic process;;BP:galactose catabolic process via UDP-galactose;;CC:cytoplasm;;CC:cytosol;;MF:carbohydrate kinase activity;;MF:galactokinase activity;;MF:galactose binding;;MF:ATP binding;;	K00849	galK	map00520;;map00052	Amino sugar and nucleotide sugar metabolism);;Galactose metabolism)	COG0153	G:Carbohydrate transport and metabolism)	XP_027213111.1	galactokinase-like [Penaeus vannamei])	sp|P51570|GALK1_HUMAN;;	Galactokinase OS=Homo sapiens OX=9606 GN=GALK1 PE=1 SV=1;;	------	------	------
TRINITY_DN142422_c0_g1	266	------	------	------	------	------	------	------	------	------	------	------	------	------	------	------	------
TRINITY_DN18410_c0_g1	357	------	------	------	------	------	------	------	------	------	------	------	------	------	------	------	------
TRINITY_DN51076_c0_g2	291	------	------	------	------	------	------	------	------	------	------	------	------	------	------	------	------
TRINITY_DN132710_c0_g1	236	------	------	------	------	------	------	------	------	------	------	------	------	------	------	------	------
TRINITY_DN3772_c0_g1	3301	------	------	------	------	------	------	------	------	------	XP_027207864.1	GDNF-inducible zinc finger protein 1-like [Penaeus vannamei])	------	------	PF00096;;PF13894;;PF12171	zf-C2H2;;zf-C2H2_4;;zf-C2H2_jaz	Zinc finger, C2H2 type;;C2H2-type zinc finger;;Zinc-finger double-stranded RNA-binding
TRINITY_DN64531_c0_g1	822	------	------	------	------	------	------	------	------	------	------	------	------	------	------	------	------
TRINITY_DN148824_c0_g2	549	------	------	------	------	------	------	------	------	------	------	------	------	------	------	------	------
TRINITY_DN115089_c0_g1	303	------	------	------	------	------	------	------	------	------	------	------	------	------	------	------	------
TRINITY_DN114474_c0_g1	358	------	------	------	------	------	------	------	------	------	------	------	------	------	------	------	------
TRINITY_DN107003_c0_g1	248	GO:0006570;;GO:0006559;;GO:0004411;	biological_process;;biological_process;;molecular_function;;	BP:tyrosine metabolic process;;BP:L-phenylalanine catabolic process;;MF:homogentisate 1,2-dioxygenase activity;;	K00451	HGD, hmgA	map00350	Tyrosine metabolism)	COG3508	Q:Secondary metabolites biosynthesis, transport and catabolism)	XP_027224702.1	LOW QUALITY PROTEIN: homogentisate 1,2-dioxygenase-like [Penaeus vannamei])	sp|Q9VKJ0|HGD_DROME;;	Homogentisate 1,2-dioxygenase OS=Drosophila melanogaster OX=7227 GN=hgo PE=2 SV=3;;	PF04209	HgmA	homogentisate 1,2-dioxygenase
TRINITY_DN33633_c1_g1	228	GO:0006979;;GO:0004601;;GO:0020037;	biological_process;;molecular_function;;molecular_function;;	BP:response to oxidative stress;;MF:peroxidase activity;;MF:heme binding;;	K19511	PXDN, VPO1	------	------	ENOG410XPZ3	O:Posttranslational modification, protein turnover, chaperones)	XP_030376363.1	uncharacterized protein LOC115625455 [Scaptodrosophila lebanonensis])	sp|Q20616|SKPO1_CAEEL;;	Peroxidase skpo-1 OS=Caenorhabditis elegans OX=6239 GN=skpo-1 PE=2 SV=1;;	PF03098	An_peroxidase	Animal haem peroxidase
TRINITY_DN57825_c0_g1	629	------	------	------	------	------	------	------	------	------	------	------	------	------	------	------	------
TRINITY_DN109582_c0_g1	506	------	------	------	------	------	------	------	------	------	------	------	------	------	------	------	------
TRINITY_DN10837_c0_g1	367	------	------	------	------	------	------	------	------	------	------	------	------	------	------	------	------
TRINITY_DN95057_c0_g1	430	------	------	------	------	------	------	------	------	------	------	------	------	------	------	------	------
TRINITY_DN64668_c0_g2	226	------	------	------	------	------	------	------	------	------	------	------	------	------	------	------	------
TRINITY_DN52659_c0_g1	205	------	------	------	------	------	------	------	------	------	------	------	------	------	------	------	------
TRINITY_DN25599_c0_g1	537	------	------	------	------	------	------	------	------	------	------	------	------	------	------	------	------
TRINITY_DN30135_c0_g1	260	------	------	------	------	------	------	------	------	------	------	------	------	------	------	------	------
TRINITY_DN88076_c0_g1	220	------	------	------	------	------	------	------	------	------	------	------	------	------	------	------	------
TRINITY_DN53266_c0_g2	916	GO:0003723;	molecular_function;;	MF:RNA binding;;	------	------	------	------	------	------	XP_027231505.1	LOW QUALITY PROTEIN: poly(rC)-binding protein 1-like [Penaeus vannamei])	------	------	------	------	------
TRINITY_DN51116_c0_g2	257	------	------	------	------	------	------	------	------	------	------	------	------	------	------	------	------
TRINITY_DN13441_c1_g2	582	------	------	------	------	------	------	------	------	------	------	------	------	------	------	------	------
TRINITY_DN185415_c0_g1	504	------	------	------	------	------	------	------	COG0251	F:Nucleotide transport and metabolism)	RWS15305.1	reactive intermediate/imine deaminase-like protein [Dinothrombium tinctorium])	sp|P40185|MMF1_YEAST;;	Protein MMF1, mitochondrial OS=Saccharomyces cerevisiae;;	PF01042	Ribonuc_L-PSP	Endoribonuclease L-PSP
TRINITY_DN46259_c0_g2	3536	------	------	------	K17586	PHRF1	------	------	ENOG410YZAI	S:Function unknown)	XP_018018439.1	PREDICTED: serine/arginine repetitive matrix protein 2-like isoform X1 [Hyalella azteca])	sp|Q9H7N4|SFR19_HUMAN;;	Splicing factor, arginine/serine-rich 19 OS=Homo sapiens OX=9606 GN=SCAF1 PE=1 SV=3;;	------	------	------
TRINITY_DN102586_c0_g1	591	------	------	------	------	------	------	------	------	------	------	------	------	------	------	------	------
TRINITY_DN28237_c0_g1	616	------	------	------	------	------	------	------	------	------	------	------	------	------	------	------	------
TRINITY_DN7671_c2_g2	376	------	------	------	------	------	------	------	------	------	------	------	------	------	------	------	------
TRINITY_DN34787_c0_g5	271	------	------	------	------	------	------	------	------	------	------	------	------	------	------	------	------
TRINITY_DN19166_c0_g1	2279	GO:0045162;	biological_process;;	BP:clustering of voltage-gated sodium channels;;	------	------	------	------	ENOG4111QZJ;;ENOG410ZV65	Z:Cytoskeleton);;S:Function unknown)	XP_027224894.1	outer dense fiber protein 2-like [Penaeus vannamei])	sp|Q96NL6|SCLT1_HUMAN;;	Sodium channel and clathrin linker 1 OS=Homo sapiens OX=9606 GN=SCLT1 PE=1 SV=2;;	------	------	------
TRINITY_DN133175_c0_g1	210	------	------	------	------	------	------	------	------	------	------	------	------	------	------	------	------
TRINITY_DN93929_c0_g1	208	GO:0007586;;GO:0030574;;GO:0030163;;GO:0005576;;GO:0016787;;GO:0008234;	biological_process;;biological_process;;biological_process;;cellular_component;;molecular_function;;molecular_function;;	BP:digestion;;BP:collagen catabolic process;;BP:protein catabolic process;;CC:extracellular region;;MF:hydrolase activity;;MF:cysteine-type peptidase activity;;	K01365	CTSL	map05205;;map05323;;map04612;;map05418;;map04145;;map04210;;map04142;;map04140	Proteoglycans in cancer);;Rheumatoid arthritis);;Antigen processing and presentation);;Fluid shear stress and atherosclerosis);;Phagosome);;Apoptosis);;Lysosome);;Autophagy - animal)	------	------	AWU67395.1	putative cathepsin L, partial [Crangon crangon])	sp|P13277|CYSP1_HOMAM;;	Digestive cysteine proteinase 1 OS=Homarus americanus OX=6706 GN=LCP1 PE=1 SV=2;;	PF08246	Inhibitor_I29	Cathepsin propeptide inhibitor domain (I29)
TRINITY_DN15059_c0_g2	866	GO:0003676;;GO:0003677;	molecular_function;;molecular_function;;	MF:nucleic acid binding;;MF:DNA binding;;	------	------	------	------	ENOG410YZ59	S:Function unknown)	XP_027217370.1	zinc finger protein 2-like [Penaeus vannamei])	sp|Q7KQZ4|LOLA3_DROME;;	Longitudinals lacking protein, isoforms A/B/D/L OS=Drosophila melanogaster OX=7227 GN=lola PE=1 SV=1;;	PF00096	zf-C2H2	Zinc finger, C2H2 type
TRINITY_DN106660_c0_g1	374	------	------	------	------	------	------	------	------	------	------	------	------	------	------	------	------
TRINITY_DN5313_c0_g1	2167	GO:0009306;;GO:0007156;;GO:0005783;;GO:0016021;;GO:0005788;;GO:0005886;;GO:0005509;	biological_process;;biological_process;;cellular_component;;cellular_component;;cellular_component;;cellular_component;;molecular_function;;	BP:protein secretion;;BP:homophilic cell adhesion via plasma membrane adhesion molecules;;CC:endoplasmic reticulum;;CC:integral component of membrane;;CC:endoplasmic reticulum lumen;;CC:plasma membrane;;MF:calcium ion binding;;	K09586	ERP29	map04141	Protein processing in endoplasmic reticulum)	ENOG4111I8S	O:Posttranslational modification, protein turnover, chaperones)	XP_027224179.1	endoplasmic reticulum resident protein 29-like [Penaeus vannamei])	sp|P81623|ERP29_BOVIN;;	Endoplasmic reticulum resident protein 29 OS=Bos taurus OX=9913 GN=ERP29 PE=1 SV=2;;	PF07912;;PF07749	ERp29_N;;ERp29	ERp29, N-terminal domain;;Endoplasmic reticulum protein ERp29, C-terminal domain
TRINITY_DN13367_c1_g1	310	------	------	------	------	------	------	------	------	------	------	------	------	------	------	------	------
TRINITY_DN110154_c0_g1	540	------	------	------	------	------	------	------	------	------	------	------	------	------	------	------	------
TRINITY_DN26860_c0_g1	3176	------	------	------	------	------	------	------	ENOG41118X7;;ENOG4111I5T;;ENOG410Y5PA	S:Function unknown);;	KXJ06661.1	hypothetical protein AC249_AIPGENE6377 [Exaiptasia pallida])	------	------	------	------	------
TRINITY_DN65321_c0_g1	220	------	------	------	------	------	------	------	------	------	------	------	------	------	------	------	------
TRINITY_DN38015_c0_g1	370	------	------	------	------	------	------	------	------	------	------	------	------	------	------	------	------
TRINITY_DN88879_c0_g1	273	------	------	------	------	------	------	------	------	------	------	------	------	------	------	------	------
TRINITY_DN12753_c0_g1	445	------	------	------	------	------	------	------	------	------	------	------	------	------	------	------	------
TRINITY_DN69376_c0_g1	316	GO:0008146;	molecular_function;;	MF:sulfotransferase activity;;	------	------	------	------	------	------	XP_027211485.1	sulfotransferase 1C4-like [Penaeus vannamei])	------	------	------	------	------
TRINITY_DN172277_c0_g1	340	GO:0016021;	cellular_component;;	CC:integral component of membrane;;	------	------	------	------	------	------	CAB3386096.1	Hypothetical predicted protein [Cloeon dipterum])	------	------	PF07947	YhhN	YhhN family
TRINITY_DN39483_c0_g3	575	------	------	------	------	------	------	------	------	------	------	------	------	------	------	------	------
TRINITY_DN57597_c0_g1	2445	------	------	------	------	------	------	------	COG2801	L:Replication, recombination and repair)	XP_027217520.1	uncharacterized protein LOC113810035 [Penaeus vannamei])	sp|Q99315|YG31B_YEAST;;	Transposon Ty3-G Gag-Pol polyprotein OS=Saccharomyces cerevisiae;;	PF00078	RVT_1	Reverse transcriptase (RNA-dependent DNA polymerase)
TRINITY_DN183401_c0_g1	262	------	------	------	------	------	------	------	------	------	------	------	------	------	------	------	------
TRINITY_DN23265_c0_g1	476	------	------	------	------	------	------	------	------	------	XP_033745657.1	uncharacterized protein LOC117331168 [Pecten maximus])	------	------	------	------	------
TRINITY_DN45171_c1_g1	283	------	------	------	------	------	------	------	------	------	------	------	------	------	------	------	------
TRINITY_DN7373_c0_g1	1539	GO:0030224;;GO:0005634;;GO:0008127;	biological_process;;cellular_component;;molecular_function;;	BP:monocyte differentiation;;CC:nucleus;;MF:quercetin 2,3-dioxygenase activity;;	K06911	PIR	------	------	COG1741	S:Function unknown)	XP_025088774.1	pirin-like isoform X2 [Pomacea canaliculata])	sp|O00625|PIR_HUMAN;;	Pirin OS=Homo sapiens OX=9606 GN=PIR PE=1 SV=1;;	PF02678;;PF05726	Pirin;;Pirin_C	Pirin;;Pirin C-terminal cupin domain
TRINITY_DN5023_c0_g1	1235	------	------	------	------	------	------	------	------	------	------	------	------	------	------	------	------
TRINITY_DN20711_c0_g2	479	------	------	------	------	------	------	------	------	------	------	------	------	------	------	------	------
TRINITY_DN176276_c0_g1	2407	GO:0016021;	cellular_component;;	CC:integral component of membrane;;	------	------	------	------	ENOG410XPDX	S:Function unknown)	ROT72307.1	hypothetical protein C7M84_009306 [Penaeus vannamei])	sp|Q5VU97|CAHD1_HUMAN;;	VWFA and cache domain-containing protein 1 OS=Homo sapiens OX=9606 GN=CACHD1 PE=2 SV=2;;	PF02743	dCache_1	Cache domain
TRINITY_DN114378_c0_g1	236	------	------	------	------	------	------	------	------	------	------	------	------	------	------	------	------
TRINITY_DN25941_c0_g1	251	------	------	------	------	------	------	------	------	------	------	------	------	------	------	------	------
TRINITY_DN16764_c2_g1	257	------	------	------	------	------	------	------	------	------	------	------	------	------	------	------	------
TRINITY_DN154416_c0_g2	360	------	------	------	------	------	------	------	------	------	------	------	------	------	------	------	------
TRINITY_DN20001_c0_g1	1135	------	------	------	------	------	------	------	------	------	------	------	------	------	------	------	------
TRINITY_DN136494_c0_g2	314	------	------	------	------	------	------	------	------	------	------	------	------	------	------	------	------
TRINITY_DN145442_c0_g2	403	GO:0046872;	molecular_function;;	MF:metal ion binding;;	------	------	------	------	------	------	AFY05649.1	cadmium-induced metallothionein [Palaemon carinicauda])	sp|P55952|MT_POTPO;;	Metallothionein OS=Potamon potamios OX=59185 PE=1 SV=1;;	------	------	------
TRINITY_DN97606_c0_g1	771	GO:0016021;;GO:0003755;	cellular_component;;molecular_function;;	CC:integral component of membrane;;MF:peptidyl-prolyl cis-trans isomerase activity;;	------	------	------	------	------	------	ROT70927.1	putative tolloid-like protein 1 [Penaeus vannamei])	------	------	------	------	------
TRINITY_DN41962_c0_g1	235	------	------	------	------	------	------	------	------	------	------	------	------	------	------	------	------
TRINITY_DN29155_c2_g1	533	------	------	------	------	------	------	------	------	------	------	------	------	------	------	------	------
TRINITY_DN32426_c0_g1	289	------	------	------	------	------	------	------	------	------	------	------	------	------	------	------	------
TRINITY_DN65418_c0_g2	2049	------	------	------	------	------	------	------	------	------	------	------	------	------	------	------	------
TRINITY_DN3960_c1_g1	237	------	------	------	------	------	------	------	------	------	------	------	------	------	------	------	------
TRINITY_DN37505_c0_g1	1161	------	------	------	------	------	------	------	------	------	------	------	------	------	------	------	------
TRINITY_DN149198_c0_g1	215	GO:0008234;;GO:0005524;;GO:0004672;	molecular_function;;molecular_function;;molecular_function;;	MF:cysteine-type peptidase activity;;MF:ATP binding;;MF:protein kinase activity;;	K04467	IKBKA, IKKA, CHUK	map05166;;map05215;;map05142;;map04657;;map05145;;map05212;;map04014;;map04659;;map04658;;map04010;;map05168;;map05169;;map05162;;map04210;;map05160;;map04920;;map05161;;map05010;;map04622;;map04623;;map04620;;map04621;;map05131;;map05130;;map04380;;map05164;;map05221;;map05220;;map05222;;map04662;;map04660;;map05200;;map05132;;map04668;;map04068;;map05418;;map04062;;map04064;;map05120;;map01523;…	HTLV-I infection);;Prostate cancer);;Chagas disease (American trypanosomiasis));;IL-17 signaling pathway);;Toxoplasmosis);;Pancreatic cancer);;Ras signaling pathway);;Th17 cell differentiation);;Th1 and Th2 cell differentiation);;MAPK signaling pathway);;Herpes simplex infection);;Epstein-Barr virus infection);;Measles);;Apoptosis);;Hepatitis C);;Adipocytokine signaling pathway);;Hepatitis B);;Al…	------	------	XP_027227427.1	inhibitor of nuclear factor kappa-B kinase subunit alpha-like [Penaeus vannamei])	------	------	------	------	------
TRINITY_DN15558_c0_g1	691	------	------	------	------	------	------	------	------	------	------	------	------	------	------	------	------
TRINITY_DN67287_c0_g1	425	------	------	------	------	------	------	------	------	------	------	------	------	------	------	------	------
TRINITY_DN7544_c1_g1	1134	------	------	------	------	------	------	------	------	------	------	------	------	------	------	------	------
TRINITY_DN80737_c0_g1	1154	GO:0006285;;GO:0006296;;GO:0005739;;GO:0005634;;GO:0051539;;GO:0140078;;GO:0004519;;GO:0000703;;GO:0003906;;GO:0003677;;GO:0046872;	biological_process;;biological_process;;cellular_component;;cellular_component;;molecular_function;;molecular_function;;molecular_function;;molecular_function;;molecular_function;;molecular_function;;molecular_function;;	BP:base-excision repair, AP site formation;;BP:nucleotide-excision repair, DNA incision, 5'-to lesion;;CC:mitochondrion;;CC:nucleus;;MF:4 iron, 4 sulfur cluster binding;;MF:class I DNA;;MF:endonuclease activity;;MF:oxidized pyrimidine nucleobase lesion DNA N-glycosylase activity;;MF:DNA;;MF:DNA binding;;MF:metal ion binding;;	K10773	NTH	map03410	Base excision repair)	COG0177	L:Replication, recombination and repair)	XP_027219883.1	endonuclease III-like protein 1 [Penaeus vannamei])	sp|O35980|NTH_MOUSE;;	Endonuclease III-like protein 1 OS=Mus musculus OX=10090 GN=Nthl1 PE=2 SV=2;;	PF00730;;PF00633	HhH-GPD;;HHH	HhH-GPD superfamily base excision DNA repair protein;;Helix-hairpin-helix motif
TRINITY_DN34873_c0_g1	290	GO:0003676;	molecular_function;;	MF:nucleic acid binding;;	------	------	------	------	ENOG4111SRB;;COG2801;;ENOG410Y6J4;;ENOG410YNV2	S:Function unknown);;L:Replication, recombination and repair);;S:Function unknown);;S:Function unknown)	XP_019857281.1	PREDICTED: uncharacterized protein LOC109585595 [Amphimedon queenslandica])	------	------	------	------	------
TRINITY_DN9122_c0_g1	1183	------	------	------	------	------	------	------	------	------	------	------	------	------	------	------	------
TRINITY_DN118838_c0_g2	263	------	------	------	------	------	------	------	------	------	------	------	------	------	------	------	------
TRINITY_DN6430_c0_g1	1434	------	------	------	------	------	------	------	ENOG4112BST;;ENOG4112A9I	S:Function unknown);;	XP_025422520.1	uncharacterized protein LOC112692162 [Sipha flava])	------	------	------	------	------
TRINITY_DN26616_c0_g3	891	------	------	------	------	------	------	------	------	------	------	------	------	------	------	------	------
TRINITY_DN101788_c0_g1	1244	------	------	------	------	------	------	------	------	------	------	------	------	------	------	------	------
TRINITY_DN18136_c0_g1	4513	GO:0006811;;GO:0005886;;GO:0016021;;GO:0005921;	biological_process;;cellular_component;;cellular_component;;cellular_component;;	BP:ion transport;;CC:plasma membrane;;CC:integral component of membrane;;CC:gap junction;;	K22037	inx, zpg, ogre, shakB	------	------	ENOG410Y2UW;;ENOG410XT2D	S:Function unknown);;	KAF2364989.1	Innexin [Trinorchestia longiramus])	sp|Q9XYN1|INX2_SCHAM;;	Innexin inx2 OS=Schistocerca americana OX=7009 GN=inx2 PE=1 SV=1;;	PF00876	Innexin	Innexin
TRINITY_DN82392_c0_g1	241	------	------	------	------	------	------	------	------	------	------	------	------	------	------	------	------
TRINITY_DN118726_c0_g1	280	------	------	------	------	------	------	------	------	------	------	------	------	------	------	------	------
TRINITY_DN40616_c0_g1	2162	------	------	------	------	------	------	------	------	------	------	------	------	------	PF03221	HTH_Tnp_Tc5	Tc5 transposase DNA-binding domain
TRINITY_DN5628_c0_g2	1594	------	------	------	------	------	------	------	------	------	------	------	------	------	------	------	------
TRINITY_DN67998_c1_g1	318	------	------	------	------	------	------	------	------	------	------	------	------	------	------	------	------
TRINITY_DN153254_c0_g2	1004	------	------	------	------	------	------	------	------	------	------	------	------	------	------	------	------
TRINITY_DN27501_c0_g1	259	GO:0016021;	cellular_component;;	CC:integral component of membrane;;	------	------	------	------	------	------	ROT64469.1	hypothetical protein C7M84_017598 [Penaeus vannamei])	------	------	PF03718	Glyco_hydro_49	Glycosyl hydrolase family 49
TRINITY_DN28112_c0_g1	2935	GO:0006904;	biological_process;;	BP:vesicle docking involved in exocytosis;;	------	------	------	------	ENOG41107NW	S:Function unknown)	XP_027223476.1	sec1 family domain-containing protein 2-like [Penaeus vannamei])	sp|Q8BTY8|SCFD2_MOUSE;;	Sec1 family domain-containing protein 2 OS=Mus musculus OX=10090 GN=Scfd2 PE=1 SV=1;;	PF00995	Sec1	Sec1 family
TRINITY_DN129282_c0_g1	300	------	------	------	------	------	------	------	------	------	------	------	------	------	------	------	------
TRINITY_DN19001_c0_g1	752	------	------	------	------	------	------	------	------	------	------	------	------	------	------	------	------
TRINITY_DN19304_c0_g1	2993	GO:0016021;;GO:0005216;	cellular_component;;molecular_function;;	CC:integral component of membrane;;MF:ion channel activity;;	------	------	------	------	COG0666	S:Function unknown)	XP_027223478.1	transient receptor potential channel pyrexia-like [Penaeus vannamei])	sp|Q9W0T5|PYX_DROME;;	Transient receptor potential channel pyrexia OS=Drosophila melanogaster OX=7227 GN=pyx PE=2 SV=2;;	PF12796;;PF13606;;PF13857;;PF00023;;PF13637;;PF00520	Ank_2;;Ank_3;;Ank_5;;Ank;;Ank_4;;Ion_trans	Ankyrin repeats (3 copies);;Ankyrin repeat;;Ankyrin repeats (many copies);;Ankyrin repeat;;Ankyrin repeats (many copies);;Ion transport protein
TRINITY_DN12121_c0_g1	1057	GO:0016021;;GO:0005509;	cellular_component;;molecular_function;;	CC:integral component of membrane;;MF:calcium ion binding;;	K04591	ADGRE1, EMR1	------	------	------	------	AZM68745.1	CLIP-LEC [Macrobrachium nipponense])	sp|Q9NQ36|SCUB2_HUMAN;;	Signal peptide, CUB and EGF-like domain-containing protein 2 OS=Homo sapiens OX=9606 GN=SCUBE2 PE=1 SV=3;;	PF07645;;PF12947;;PF00008	EGF_CA;;EGF_3;;EGF	Calcium-binding EGF domain;;EGF domain;;EGF-like domain
TRINITY_DN21939_c0_g2	345	------	------	------	------	------	------	------	------	------	------	------	------	------	------	------	------
TRINITY_DN35847_c0_g1	477	------	------	------	------	------	------	------	------	------	------	------	------	------	------	------	------
TRINITY_DN19774_c0_g1	384	------	------	------	------	------	------	------	------	------	------	------	------	------	------	------	------
TRINITY_DN4754_c0_g1	764	------	------	------	------	------	------	------	------	------	------	------	------	------	------	------	------
TRINITY_DN11020_c0_g1	3046	GO:0016021;;GO:0016301;	cellular_component;;molecular_function;;	CC:integral component of membrane;;MF:kinase activity;;	K08869	ADCK, ABC1	------	------	COG0661	S:Function unknown)	XP_027230104.1	uncharacterized aarF domain-containing protein kinase 5-like [Penaeus vannamei])	sp|Q80V03|ADCK5_MOUSE;;	Uncharacterized aarF domain-containing protein kinase 5 OS=Mus musculus OX=10090 GN=Adck5 PE=2 SV=2;;	PF03109	ABC1	ABC1 family
TRINITY_DN21349_c0_g1	449	------	------	------	------	------	------	------	------	------	------	------	------	------	------	------	------
TRINITY_DN13083_c0_g2	2839	GO:0003964;;GO:0004523;;GO:0008270;;GO:0003676;	molecular_function;;molecular_function;;molecular_function;;molecular_function;;	MF:RNA-directed DNA polymerase activity;;MF:RNA-DNA hybrid ribonuclease activity;;MF:zinc ion binding;;MF:nucleic acid binding;;	------	------	------	------	ENOG410ZEFV;;ENOG4111I63;;ENOG410Y65V	S:Function unknown);;	GBN85305.1	hypothetical protein AVEN_56136_1 [Araneus ventricosus])	sp|Q95SX7|RTBS_DROME;;	Probable RNA-directed DNA polymerase from transposon BS OS=Drosophila melanogaster OX=7227 GN=RTase PE=2 SV=1;;	PF14529;;PF03372	Exo_endo_phos_2;;Exo_endo_phos	Endonuclease-reverse transcriptase;;Endonuclease/Exonuclease/phosphatase family
TRINITY_DN21231_c0_g1	1155	------	------	------	------	------	------	------	------	------	------	------	------	------	------	------	------
TRINITY_DN123489_c0_g1	1380	------	------	------	------	------	------	------	------	------	------	------	------	------	------	------	------
TRINITY_DN18046_c1_g1	301	------	------	------	------	------	------	------	------	------	------	------	------	------	------	------	------
TRINITY_DN49553_c0_g1	433	------	------	------	------	------	------	------	------	------	------	------	------	------	------	------	------
TRINITY_DN73500_c1_g1	344	------	------	------	------	------	------	------	------	------	------	------	------	------	------	------	------
TRINITY_DN181164_c0_g1	314	------	------	------	------	------	------	------	------	------	------	------	------	------	------	------	------
TRINITY_DN1716_c1_g1	848	------	------	------	------	------	------	------	------	------	------	------	------	------	------	------	------
TRINITY_DN16899_c0_g3	1275	------	------	------	------	------	------	------	------	------	------	------	------	------	------	------	------
TRINITY_DN12767_c0_g2	526	------	------	------	------	------	------	------	------	------	------	------	------	------	------	------	------
TRINITY_DN24448_c0_g1	399	------	------	------	------	------	------	------	------	------	------	------	------	------	------	------	------
TRINITY_DN28651_c0_g3	359	------	------	------	------	------	------	------	------	------	------	------	------	------	------	------	------
TRINITY_DN59408_c0_g2	532	------	------	------	------	------	------	------	------	------	------	------	------	------	------	------	------
TRINITY_DN36555_c0_g1	278	------	------	------	------	------	------	------	------	------	------	------	------	------	------	------	------
TRINITY_DN4281_c0_g1	1317	GO:0051225;;GO:0070652;	biological_process;;cellular_component;;	BP:spindle assembly;;CC:HAUS complex;;	K16587	HAUS4	------	------	ENOG4111KUB	S:Function unknown)	XP_027221512.1	uncharacterized protein LOC113813680 [Penaeus vannamei])	sp|Q9H6D7|HAUS4_HUMAN;;	HAUS augmin-like complex subunit 4 OS=Homo sapiens OX=9606 GN=HAUS4 PE=1 SV=1;;	PF14735	HAUS4	HAUS augmin-like complex subunit 4
TRINITY_DN42933_c0_g1	812	------	------	------	------	------	------	------	------	------	------	------	------	------	------	------	------
TRINITY_DN1813_c0_g1	2861	GO:0008080;	molecular_function;;	MF:N-acetyltransferase activity;;	------	------	------	------	COG0454	K:Transcription)	XP_027215046.1	spermidine/spermine N(1)-acetyltransferase-like protein 1 [Penaeus vannamei])	sp|P49431|SAT1_MUSSA;;	Diamine acetyltransferase 1 OS=Mus saxicola OX=10094 GN=Sat1 PE=3 SV=1;;	PF00583;;PF13508;;PF13673;;PF08445;;PF13527;;PF13880	Acetyltransf_1;;Acetyltransf_7;;Acetyltransf_10;;FR47;;Acetyltransf_9;;Acetyltransf_13	Acetyltransferase (GNAT) family;;Acetyltransferase (GNAT) domain;;Acetyltransferase (GNAT) domain;;FR47-like protein;;Acetyltransferase (GNAT) domain;;ESCO1/2 acetyl-transferase
TRINITY_DN18552_c0_g1	514	------	------	------	------	------	------	------	------	------	------	------	------	------	------	------	------
TRINITY_DN5845_c1_g4	824	------	------	------	------	------	------	------	------	------	------	------	------	------	------	------	------
TRINITY_DN43836_c0_g1	423	------	------	------	------	------	------	------	------	------	------	------	------	------	------	------	------
TRINITY_DN14585_c0_g1	244	------	------	------	------	------	------	------	------	------	------	------	------	------	------	------	------
TRINITY_DN11761_c0_g3	972	GO:0006352;;GO:0030880;;GO:0003899;;GO:0003824;;GO:0000166;	biological_process;;cellular_component;;molecular_function;;molecular_function;;molecular_function;;	BP:DNA-templated transcription, initiation;;CC:RNA polymerase complex;;MF:DNA-directed RNA polymerase activity;;MF:catalytic activity;;MF:nucleotide binding;;	K03012	RPB4, POLR2D	map03020;;map05016	RNA polymerase);;Huntington's disease)	COG5250	K:Transcription)	XP_027210010.1	DNA-directed RNA polymerase II subunit RPB4-like [Penaeus vannamei])	sp|O15514|RPB4_HUMAN;;	DNA-directed RNA polymerase II subunit RPB4 OS=Homo sapiens OX=9606 GN=POLR2D PE=1 SV=1;;	PF03874	RNA_pol_Rpb4	RNA polymerase Rpb4
TRINITY_DN153232_c0_g1	681	------	------	------	------	------	------	------	------	------	------	------	------	------	------	------	------
TRINITY_DN65539_c0_g1	953	------	------	------	------	------	------	------	------	------	------	------	------	------	------	------	------
TRINITY_DN128126_c0_g1	366	------	------	------	------	------	------	------	------	------	------	------	------	------	------	------	------
TRINITY_DN17094_c0_g1	784	------	------	------	------	------	------	------	------	------	------	------	------	------	------	------	------
TRINITY_DN36612_c0_g3	572	GO:0004252;	molecular_function;;	MF:serine-type endopeptidase activity;;	------	------	------	------	COG5640	S:Function unknown)	ROT82979.1	serine protease [Penaeus vannamei])	sp|P79953|OVCH2_XENLA;;	Ovochymase-2 OS=Xenopus laevis OX=8355 GN=ovch2 PE=1 SV=1;;	PF00089	Trypsin	Trypsin
TRINITY_DN66667_c0_g1	214	------	------	------	------	------	------	------	------	------	------	------	------	------	------	------	------
TRINITY_DN4141_c0_g1	531	------	------	------	------	------	------	------	------	------	------	------	------	------	------	------	------
TRINITY_DN100517_c0_g2	760	GO:0005975;;GO:0005576;;GO:0004568;;GO:0008061;;GO:0004553;	biological_process;;cellular_component;;molecular_function;;molecular_function;;molecular_function;;	BP:carbohydrate metabolic process;;CC:extracellular region;;MF:chitinase activity;;MF:chitin binding;;MF:hydrolase activity, hydrolyzing O-glycosyl compounds;;	K01183	E3.2.1.14	map00520	Amino sugar and nucleotide sugar metabolism)	COG3325	G:Carbohydrate transport and metabolism)	AUM56952.1	chitinase 4 [Palaemon carinicauda])	sp|Q9BZP6|CHIA_HUMAN;;	Acidic mammalian chitinase OS=Homo sapiens OX=9606 GN=CHIA PE=1 SV=1;;	PF00704	Glyco_hydro_18	Glycosyl hydrolases family 18
TRINITY_DN22927_c0_g1	3272	------	------	------	------	------	------	------	------	------	------	------	------	------	------	------	------
TRINITY_DN8709_c0_g1	3692	GO:0003723;	molecular_function;;	MF:RNA binding;;	------	------	------	------	ENOG4111N9B	S:Function unknown)	XP_027237085.1	RNA-binding protein 42-like [Penaeus vannamei])	sp|Q0P5L0|RBM42_BOVIN;;	RNA-binding protein 42 OS=Bos taurus OX=9913 GN=RBM42 PE=2 SV=1;;	PF00076	RRM_1	RNA recognition motif. (a.k.a. RRM, RBD, or RNP domain)
TRINITY_DN25940_c0_g2	610	GO:0046855;;GO:0046854;;GO:0004441;	biological_process;;biological_process;;molecular_function;;	BP:inositol phosphate dephosphorylation;;BP:phosphatidylinositol phosphorylation;;MF:inositol-1,4-bisphosphate 1-phosphatase activity;;	K01107	INPP1	map04070;;map00562	Phosphatidylinositol signaling system);;Inositol phosphate metabolism)	ENOG410XNMV	G:Carbohydrate transport and metabolism)	ROT70430.1	hypothetical protein C7M84_011279 [Penaeus vannamei])	sp|P49442|INPP_MOUSE;;	Inositol polyphosphate 1-phosphatase OS=Mus musculus OX=10090 GN=Inpp1 PE=1 SV=2;;	PF00459	Inositol_P	Inositol monophosphatase family
TRINITY_DN9258_c1_g1	621	------	------	------	------	------	------	------	------	------	------	------	------	------	------	------	------
TRINITY_DN28931_c0_g1	309	------	------	------	------	------	------	------	------	------	------	------	------	------	------	------	------
TRINITY_DN1733_c0_g1	4918	GO:0007156;;GO:0016021;;GO:0005886;;GO:0005509;	biological_process;;cellular_component;;cellular_component;;molecular_function;;	BP:homophilic cell adhesion via plasma membrane adhesion molecules;;CC:integral component of membrane;;CC:plasma membrane;;MF:calcium ion binding;;	------	------	------	------	ENOG410XPEI	S:Function unknown)	OXU27845.1	hypothetical protein TSAR_016252, partial [Trichomalopsis sarcophagae])	sp|O15943|CADN_DROME;;	Neural-cadherin OS=Drosophila melanogaster OX=7227 GN=CadN PE=1 SV=2;;	PF00028;;PF02210;;PF00054;;PF00008;;PF12661;;PF07974;;PF01049	Cadherin;;Laminin_G_2;;Laminin_G_1;;EGF;;hEGF;;EGF_2;;Cadherin_C	Cadherin domain;;Laminin G domain;;Laminin G domain;;EGF-like domain;;Human growth factor-like EGF;;EGF-like domain;;Cadherin cytoplasmic region
TRINITY_DN17519_c1_g1	1845	------	------	------	------	------	------	------	------	------	------	------	------	------	PF10469;;PF13563	AKAP7_NLS;;2_5_RNA_ligase2	AKAP7 2'5' RNA ligase-like domain;;2'-5' RNA ligase superfamily
TRINITY_DN87520_c0_g1	232	------	------	------	------	------	------	------	------	------	------	------	------	------	------	------	------
TRINITY_DN18231_c0_g1	323	------	------	------	------	------	------	------	------	------	------	------	------	------	------	------	------
TRINITY_DN18754_c0_g1	982	------	------	------	------	------	------	------	------	------	------	------	------	------	------	------	------
TRINITY_DN17947_c1_g2	773	------	------	------	------	------	------	------	------	------	------	------	------	------	------	------	------
TRINITY_DN98353_c0_g1	251	GO:0005524;;GO:0004672;	molecular_function;;molecular_function;;	MF:ATP binding;;MF:protein kinase activity;;	K08857	NEK1_4_5	------	------	ENOG410Y7JF	T:Signal transduction mechanisms)	XP_033608128.1	uncharacterized protein LOC111866412 isoform X2 [Cryptotermes secundus])	sp|Q96PY6|NEK1_HUMAN;;	Serine/threonine-protein kinase Nek1 OS=Homo sapiens OX=9606 GN=NEK1 PE=1 SV=2;;	PF07714;;PF00069	PK_Tyr_Ser-Thr;;Pkinase	Protein tyrosine and serine/threonine kinase;;Protein kinase domain
TRINITY_DN77980_c0_g1	557	------	------	------	------	------	------	------	------	------	------	------	------	------	------	------	------
TRINITY_DN8183_c0_g2	338	------	------	------	------	------	------	------	------	------	------	------	------	------	------	------	------
TRINITY_DN69484_c0_g1	317	------	------	------	------	------	------	------	------	------	------	------	------	------	------	------	------
TRINITY_DN22779_c0_g1	221	------	------	------	------	------	------	------	------	------	------	------	------	------	------	------	------
TRINITY_DN46775_c0_g1	426	------	------	------	------	------	------	------	------	------	------	------	------	------	------	------	------
TRINITY_DN24562_c0_g2	411	------	------	------	------	------	------	------	------	------	------	------	------	------	------	------	------
TRINITY_DN1347_c1_g2	779	------	------	------	------	------	------	------	------	------	------	------	------	------	------	------	------
TRINITY_DN102105_c0_g2	360	------	------	------	------	------	------	------	------	------	------	------	------	------	------	------	------
TRINITY_DN22461_c0_g1	369	------	------	------	------	------	------	------	------	------	------	------	------	------	------	------	------
TRINITY_DN163079_c0_g4	589	GO:0003677;	molecular_function;;	MF:DNA binding;;	------	------	------	------	------	------	XP_025099953.1	tigger transposable element-derived protein 1-like [Pomacea canaliculata])	------	------	------	------	------
TRINITY_DN569_c1_g3	321	------	------	------	------	------	------	------	------	------	------	------	------	------	------	------	------
TRINITY_DN52310_c0_g1	257	------	------	------	------	------	------	------	------	------	------	------	------	------	------	------	------
TRINITY_DN30567_c0_g1	1496	GO:0003677;	molecular_function;;	MF:DNA binding;;	K11420	EHMT	map00310;;map04211	Lysine degradation);;Longevity regulating pathway)	ENOG4110CDI	S:Function unknown)	GBL65099.1	Tigger transposable element-derived protein 1 [Araneus ventricosus])	sp|Q96MW7|TIGD1_HUMAN;;	Tigger transposable element-derived protein 1 OS=Homo sapiens OX=9606 GN=TIGD1 PE=1 SV=1;;	PF03184;;PF03221;;PF04218	DDE_1;;HTH_Tnp_Tc5;;CENP-B_N	DDE superfamily endonuclease;;Tc5 transposase DNA-binding domain;;CENP-B N-terminal DNA-binding domain
TRINITY_DN102484_c0_g1	326	------	------	------	------	------	------	------	------	------	------	------	------	------	------	------	------
TRINITY_DN54576_c0_g1	205	------	------	------	------	------	------	------	------	------	------	------	------	------	------	------	------
TRINITY_DN67775_c0_g1	353	------	------	------	------	------	------	------	------	------	------	------	------	------	------	------	------
TRINITY_DN15842_c0_g1	537	GO:0006310;;GO:0015074;;GO:0003964;;GO:0003677;	biological_process;;biological_process;;molecular_function;;molecular_function;;	BP:DNA recombination;;BP:DNA integration;;MF:RNA-directed DNA polymerase activity;;MF:DNA binding;;	------	------	------	------	COG2801	L:Replication, recombination and repair)	RCN45092.1	hypothetical protein ANCCAN_08902 [Ancylostoma caninum])	------	------	PF00078	RVT_1	Reverse transcriptase (RNA-dependent DNA polymerase)
TRINITY_DN58429_c0_g1	423	GO:0016021;;GO:0042626;;GO:0016887;;GO:0005524;	cellular_component;;molecular_function;;molecular_function;;molecular_function;;	CC:integral component of membrane;;MF:ATPase activity, coupled to transmembrane movement of substances;;MF:ATPase activity;;MF:ATP binding;;	pvm;K05665	;ABCC1	map05206;;map04071;;map02010;;map04977;;map01523	MicroRNAs in cancer);;Sphingolipid signaling pathway);;ABC transporters);;Vitamin digestion and absorption);;Antifolate resistance)	COG1132	V:Defense mechanisms)	XP_027211734.1	multidrug resistance-associated protein 1-like isoform X2 [Penaeus vannamei])	sp|B2RX12|MRP3_MOUSE;;	Canalicular multispecific organic anion transporter 2 OS=Mus musculus OX=10090 GN=Abcc3 PE=1 SV=1;;	PF00005;;PF13191;;PF03193;;PF13555	ABC_tran;;AAA_16;;RsgA_GTPase;;AAA_29	ABC transporter;;AAA ATPase domain;;RsgA GTPase;;P-loop containing region of AAA domain
TRINITY_DN59314_c0_g1	351	------	------	------	------	------	------	------	------	------	------	------	------	------	------	------	------
TRINITY_DN19536_c0_g1	475	------	------	------	------	------	------	------	------	------	------	------	------	------	------	------	------
TRINITY_DN114335_c0_g1	206	------	------	------	------	------	------	------	------	------	------	------	------	------	------	------	------
TRINITY_DN17975_c0_g1	604	------	------	------	------	------	------	------	------	------	------	------	------	------	------	------	------
TRINITY_DN10982_c0_g1	501	------	------	------	------	------	------	------	------	------	------	------	------	------	------	------	------
TRINITY_DN69846_c0_g1	367	------	------	------	------	------	------	------	------	------	------	------	------	------	------	------	------
TRINITY_DN20668_c0_g2	817	------	------	------	------	------	------	------	------	------	------	------	------	------	------	------	------
TRINITY_DN712_c6_g1	451	------	------	------	------	------	------	------	------	------	------	------	------	------	------	------	------
TRINITY_DN42811_c0_g2	631	------	------	------	------	------	------	------	------	------	------	------	------	------	------	------	------
TRINITY_DN11983_c0_g1	1905	GO:0016021;	cellular_component;;	CC:integral component of membrane;;	------	------	------	------	ENOG410XTFP	S:Function unknown)	XP_027224374.1	UNC93-like protein isoform X1 [Penaeus vannamei])	sp|Q9Y115|UN93L_DROME;;	UNC93-like protein OS=Drosophila melanogaster OX=7227 GN=CG4928 PE=2 SV=1;;	PF05978;;PF07690	UNC-93;;MFS_1	Ion channel regulatory protein UNC-93;;Major Facilitator Superfamily
TRINITY_DN26829_c1_g2	3589	------	------	------	------	------	------	------	------	------	------	------	------	------	------	------	------
TRINITY_DN2051_c0_g2	427	------	------	------	------	------	------	------	------	------	------	------	------	------	------	------	------
TRINITY_DN80372_c0_g1	843	------	------	------	------	------	------	------	------	------	------	------	------	------	------	------	------
TRINITY_DN5111_c0_g1	5367	GO:0003964;	molecular_function;;	MF:RNA-directed DNA polymerase activity;;	------	------	------	------	------	------	PIK47853.1	putative RNA-directed DNA polymerase from mobile element jockey-like [Apostichopus japonicus])	sp|O95236|APOL3_HUMAN;;	Apolipoprotein L3 OS=Homo sapiens OX=9606 GN=APOL3 PE=1 SV=3;;	PF14529	Exo_endo_phos_2	Endonuclease-reverse transcriptase
TRINITY_DN112247_c0_g3	586	------	------	------	------	------	------	------	------	------	------	------	------	------	------	------	------
TRINITY_DN29961_c0_g1	634	------	------	------	------	------	------	------	------	------	------	------	------	------	------	------	------
TRINITY_DN6343_c0_g1	1052	------	------	------	------	------	------	------	------	------	------	------	------	------	------	------	------
TRINITY_DN37906_c1_g1	396	------	------	------	------	------	------	------	------	------	------	------	------	------	------	------	------
TRINITY_DN38335_c0_g1	499	------	------	------	------	------	------	------	------	------	------	------	------	------	------	------	------
TRINITY_DN48414_c0_g1	503	------	------	------	------	------	------	------	------	------	------	------	------	------	------	------	------
TRINITY_DN16657_c0_g1	234	------	------	------	------	------	------	------	------	------	------	------	------	------	------	------	------
TRINITY_DN14541_c0_g1	528	------	------	------	------	------	------	------	------	------	------	------	------	------	------	------	------
TRINITY_DN147507_c0_g1	252	------	------	------	------	------	------	------	------	------	------	------	------	------	------	------	------
TRINITY_DN51784_c0_g1	294	------	------	------	------	------	------	------	------	------	------	------	------	------	------	------	------
TRINITY_DN8035_c0_g1	497	------	------	------	------	------	------	------	------	------	------	------	------	------	------	------	------
TRINITY_DN759_c1_g1	330	------	------	------	------	------	------	------	------	------	------	------	------	------	------	------	------
TRINITY_DN142958_c0_g1	504	------	------	------	------	------	------	------	------	------	KAA0202368.1	hypothetical protein HAZT_HAZT007192 [Hyalella azteca])	------	------	PF13894;;PF05605	zf-C2H2_4;;zf-Di19	C2H2-type zinc finger;;Drought induced 19 protein (Di19), zinc-binding
TRINITY_DN24115_c1_g1	1412	------	------	------	------	------	------	------	------	------	------	------	------	------	------	------	------
TRINITY_DN20586_c0_g1	454	------	------	------	------	------	------	------	------	------	------	------	------	------	------	------	------
TRINITY_DN43483_c0_g1	203	------	------	------	------	------	------	------	------	------	------	------	------	------	------	------	------
TRINITY_DN47325_c0_g1	324	------	------	------	------	------	------	------	------	------	------	------	------	------	------	------	------
TRINITY_DN18306_c0_g1	431	------	------	------	------	------	------	------	------	------	------	------	------	------	------	------	------
TRINITY_DN157761_c0_g1	239	------	------	------	------	------	------	------	------	------	------	------	------	------	------	------	------
TRINITY_DN125829_c0_g1	509	------	------	------	------	------	------	------	------	------	------	------	------	------	------	------	------
TRINITY_DN12464_c1_g1	5157	------	------	------	------	------	------	------	------	------	ROT62095.1	hypothetical protein C7M84_020076 [Penaeus vannamei])	------	------	------	------	------
TRINITY_DN51342_c0_g1	1836	------	------	------	------	------	------	------	------	------	------	------	------	------	------	------	------
TRINITY_DN67375_c0_g1	289	GO:0015074;;GO:0006310;;GO:0003964;;GO:0003676;;GO:0003677;	biological_process;;biological_process;;molecular_function;;molecular_function;;molecular_function;;	BP:DNA integration;;BP:DNA recombination;;MF:RNA-directed DNA polymerase activity;;MF:nucleic acid binding;;MF:DNA binding;;	------	------	------	------	ENOG4111SRB;;COG2801;;ENOG410Z8EY	S:Function unknown);;L:Replication, recombination and repair);;S:Function unknown)	XP_033763457.1	uncharacterized protein LOC117344738 [Pecten maximus])	------	------	------	------	------
TRINITY_DN58123_c0_g1	714	------	------	------	------	------	------	------	------	------	------	------	------	------	------	------	------
TRINITY_DN100076_c0_g1	466	GO:0005525;	molecular_function;;	MF:GTP binding;;	------	------	------	------	------	------	ANH79229.1	VLIG3 [Macrobrachium rosenbergii])	------	------	------	------	------
TRINITY_DN37157_c0_g1	397	------	------	------	------	------	------	------	------	------	------	------	------	------	------	------	------
TRINITY_DN27517_c0_g1	876	------	------	------	------	------	------	------	------	------	------	------	------	------	------	------	------
TRINITY_DN23375_c0_g2	1112	------	------	------	------	------	------	------	------	------	------	------	------	------	------	------	------
TRINITY_DN136_c0_g1	1026	------	------	------	------	------	------	------	------	------	------	------	------	------	------	------	------
TRINITY_DN16573_c0_g1	237	------	------	------	------	------	------	------	------	------	------	------	------	------	------	------	------
TRINITY_DN57106_c0_g1	240	------	------	------	------	------	------	------	------	------	------	------	------	------	------	------	------
TRINITY_DN163456_c0_g1	324	------	------	------	------	------	------	------	------	------	------	------	------	------	------	------	------
TRINITY_DN22736_c0_g1	892	------	------	------	------	------	------	------	------	------	------	------	------	------	------	------	------
TRINITY_DN12875_c0_g1	439	------	------	------	------	------	------	------	------	------	------	------	------	------	------	------	------
TRINITY_DN103139_c0_g1	250	------	------	------	------	------	------	------	------	------	------	------	------	------	------	------	------
TRINITY_DN126025_c0_g6	702	------	------	------	------	------	------	------	------	------	------	------	------	------	------	------	------
TRINITY_DN8893_c0_g1	594	------	------	------	------	------	------	------	------	------	XP_027207839.1	uncharacterized protein LOC113801227 [Penaeus vannamei])	------	------	------	------	------
TRINITY_DN4587_c0_g1	2719	GO:0016021;	cellular_component;;	CC:integral component of membrane;;	------	------	------	------	ENOG4111RQA	S:Function unknown)	XP_027221825.1	uncharacterized protein LOC113813946 [Penaeus vannamei])	------	------	PF03067	LPMO_10	Lytic polysaccharide mono-oxygenase, cellulose-degrading
TRINITY_DN19287_c0_g1	797	------	------	------	------	------	------	------	------	------	------	------	------	------	------	------	------
TRINITY_DN5436_c1_g1	254	------	------	------	------	------	------	------	------	------	------	------	------	------	------	------	------
TRINITY_DN16925_c0_g1	669	GO:0046872;;GO:0016491;	molecular_function;;molecular_function;;	MF:metal ion binding;;MF:oxidoreductase activity;;	------	------	------	------	------	------	AVK43049.1	hemocyanin [Palaemon carinicauda])	sp|Q6KF82|PHCY1_HOMAM;;	Pseudohemocyanin-1;;	PF03723	Hemocyanin_C	Hemocyanin, ig-like domain
TRINITY_DN7995_c0_g1	687	------	------	------	------	------	------	------	------	------	------	------	------	------	------	------	------
TRINITY_DN17606_c0_g1	625	------	------	------	------	------	------	------	------	------	------	------	------	------	------	------	------
TRINITY_DN16696_c0_g3	270	------	------	------	------	------	------	------	------	------	------	------	------	------	------	------	------
TRINITY_DN961_c0_g1	325	------	------	------	------	------	------	------	------	------	------	------	------	------	------	------	------
TRINITY_DN66550_c0_g1	317	------	------	------	------	------	------	------	------	------	------	------	------	------	------	------	------
TRINITY_DN52607_c0_g1	236	------	------	------	------	------	------	------	------	------	------	------	------	------	------	------	------
TRINITY_DN4331_c0_g1	664	------	------	------	------	------	------	------	------	------	------	------	------	------	------	------	------
TRINITY_DN37784_c0_g2	303	------	------	------	------	------	------	------	------	------	------	------	------	------	------	------	------
TRINITY_DN37293_c0_g1	305	------	------	------	------	------	------	------	------	------	------	------	------	------	------	------	------
TRINITY_DN62423_c0_g3	345	------	------	------	------	------	------	------	------	------	------	------	------	------	------	------	------
TRINITY_DN3261_c0_g2	592	------	------	------	------	------	------	------	------	------	------	------	------	------	------	------	------
TRINITY_DN21779_c0_g2	432	------	------	------	------	------	------	------	------	------	------	------	------	------	------	------	------
TRINITY_DN2147_c0_g3	2311	GO:0018230;;GO:0006612;;GO:0005794;;GO:0005783;;GO:0016021;;GO:0019706;	biological_process;;biological_process;;cellular_component;;cellular_component;;cellular_component;;molecular_function;;	BP:peptidyl-L-cysteine S-palmitoylation;;BP:protein targeting to membrane;;CC:Golgi apparatus;;CC:endoplasmic reticulum;;CC:integral component of membrane;;MF:protein-cysteine S-palmitoyltransferase activity;;	K18932	ZDHHC	------	------	COG5273	G:Carbohydrate transport and metabolism)	XP_027226774.1	palmitoyltransferase ZDHHC22-like isoform X1 [Penaeus vannamei])	sp|A0PK84|ZDH22_MOUSE;;	Palmitoyltransferase ZDHHC22 OS=Mus musculus OX=10090 GN=Zdhhc22 PE=1 SV=1;;	PF01529	DHHC	DHHC palmitoyltransferase
TRINITY_DN60960_c0_g1	647	------	------	------	------	------	------	------	------	------	------	------	------	------	------	------	------
TRINITY_DN19005_c0_g2	1291	GO:1903108;;GO:0005739;;GO:0003723;	biological_process;;cellular_component;;molecular_function;;	BP:regulation of transcription from mitochondrial promoter;;CC:mitochondrion;;MF:RNA binding;;	------	------	------	------	ENOG4111QEK	S:Function unknown)	XP_027224683.1	uncharacterized protein C6orf203 homolog [Penaeus vannamei])	sp|Q9CQF4|MRES1_MOUSE;;	Mitochondrial transcription rescue factor 1 OS=Mus musculus OX=10090 GN=Mtres1 PE=1 SV=1;;	------	------	------
TRINITY_DN16793_c0_g1	519	------	------	------	------	------	------	------	------	------	------	------	------	------	------	------	------
TRINITY_DN12865_c0_g1	6920	GO:0006557;;GO:0008295;;GO:0006597;;GO:0004014;	biological_process;;biological_process;;biological_process;;molecular_function;;	BP:S-adenosylmethioninamine biosynthetic process;;BP:spermidine biosynthetic process;;BP:spermine biosynthetic process;;MF:adenosylmethionine decarboxylase activity;;	K01611	speD, AMD1	map00270;;map00330	Cysteine and methionine metabolism);;Arginine and proline metabolism)	ENOG410XRN0	E:Amino acid transport and metabolism)	XP_027238820.1	S-adenosylmethionine decarboxylase proenzyme-like [Penaeus vannamei])	sp|P91931|DCAM_DROME;;	S-adenosylmethionine decarboxylase proenzyme OS=Drosophila melanogaster OX=7227 GN=SamDC PE=2 SV=1;;	PF01536	SAM_decarbox	Adenosylmethionine decarboxylase
TRINITY_DN7744_c0_g2	464	------	------	------	------	------	------	------	------	------	------	------	------	------	------	------	------
TRINITY_DN68562_c0_g1	307	------	------	------	------	------	------	------	------	------	------	------	------	------	------	------	------
TRINITY_DN1884_c0_g1	1171	------	------	------	------	------	------	------	------	------	------	------	------	------	------	------	------
TRINITY_DN117444_c1_g1	439	------	------	------	------	------	------	------	------	------	------	------	------	------	------	------	------
TRINITY_DN12989_c0_g2	281	------	------	------	------	------	------	------	------	------	------	------	------	------	------	------	------
TRINITY_DN17862_c1_g1	409	------	------	------	------	------	------	------	------	------	------	------	------	------	------	------	------
TRINITY_DN42_c0_g3	446	------	------	------	------	------	------	------	------	------	------	------	------	------	------	------	------
TRINITY_DN72148_c0_g1	631	------	------	------	------	------	------	------	------	------	------	------	------	------	------	------	------
TRINITY_DN3984_c0_g1	968	------	------	------	------	------	------	------	------	------	------	------	------	------	------	------	------
TRINITY_DN5930_c0_g1	1298	GO:0006597;;GO:0016768;	biological_process;;molecular_function;;	BP:spermine biosynthetic process;;MF:spermine synthase activity;;	K00802	SMS	map00270;;map00480;;map00330	Cysteine and methionine metabolism);;Glutathione metabolism);;Arginine and proline metabolism)	COG0421	E:Amino acid transport and metabolism)	XP_027233749.1	spermine synthase-like [Penaeus vannamei])	sp|P97355|SPSY_MOUSE;;	Spermine synthase OS=Mus musculus OX=10090 GN=Sms PE=1 SV=1;;	PF01564;;PF17284;;PF13649;;PF08242	Spermine_synth;;Spermine_synt_N;;Methyltransf_25;;Methyltransf_12	Spermine/spermidine synthase domain;;Spermidine synthase tetramerisation domain;;Methyltransferase domain;;Methyltransferase domain
TRINITY_DN96110_c1_g1	425	------	------	------	------	------	------	------	------	------	------	------	------	------	------	------	------
TRINITY_DN35114_c1_g2	447	------	------	------	------	------	------	------	------	------	------	------	------	------	------	------	------
TRINITY_DN118206_c0_g1	207	GO:0007346;;GO:0032147;;GO:0031098;;GO:0023014;;GO:0005737;;GO:0004674;;GO:0005524;;GO:0004672;	biological_process;;biological_process;;biological_process;;biological_process;;cellular_component;;molecular_function;;molecular_function;;molecular_function;;	BP:regulation of mitotic cell cycle;;BP:activation of protein kinase activity;;BP:stress-activated protein kinase signaling cascade;;BP:signal transduction by protein phosphorylation;;CC:cytoplasm;;MF:protein serine/threonine kinase activity;;MF:ATP binding;;MF:protein kinase activity;;	K08838	STK24_25_MST4	------	------	ENOG410XP9G	T:Signal transduction mechanisms)	XP_032795616.1	germinal center kinase 1-like [Daphnia magna])	sp|Q99KH8|STK24_MOUSE;;	Serine/threonine-protein kinase 24 OS=Mus musculus OX=10090 GN=Stk24 PE=1 SV=1;;	PF00069;;PF07714	Pkinase;;PK_Tyr_Ser-Thr	Protein kinase domain;;Protein tyrosine and serine/threonine kinase
TRINITY_DN33605_c0_g1	226	------	------	------	------	------	------	------	------	------	------	------	------	------	------	------	------
TRINITY_DN38965_c0_g1	309	------	------	------	------	------	------	------	------	------	------	------	------	------	------	------	------
TRINITY_DN45840_c0_g1	284	------	------	------	------	------	------	------	------	------	------	------	------	------	------	------	------
TRINITY_DN27560_c0_g1	2098	------	------	------	------	------	------	------	------	------	------	------	------	------	------	------	------
TRINITY_DN44545_c1_g1	242	------	------	------	------	------	------	------	------	------	------	------	------	------	------	------	------
TRINITY_DN1618_c0_g1	925	------	------	------	------	------	------	------	------	------	------	------	------	------	------	------	------
TRINITY_DN107626_c0_g1	2486	GO:0008887;	molecular_function;;	MF:glycerate kinase activity;;	K11529	gck, gckA, GLYCTK	map00630;;map00030;;map00561;;map00260	Glyoxylate and dicarboxylate metabolism);;Pentose phosphate pathway);;Glycerolipid metabolism);;Glycine, serine and threonine metabolism)	COG2379	G:Carbohydrate transport and metabolism)	XP_027211882.1	glycerate kinase-like [Penaeus vannamei])	sp|Q0VGK3|GLCTK_RAT;;	Glycerate kinase OS=Rattus norvegicus OX=10116 GN=Glyctk PE=1 SV=1;;	PF13660;;PF05161	DUF4147;;MOFRL	Domain of unknown function (DUF4147);;MOFRL family
TRINITY_DN36187_c0_g1	328	------	------	------	------	------	------	------	------	------	------	------	------	------	------	------	------
TRINITY_DN141273_c0_g1	419	------	------	------	------	------	------	------	------	------	------	------	------	------	------	------	------
TRINITY_DN68269_c0_g1	632	------	------	------	------	------	------	------	------	------	------	------	------	------	------	------	------
TRINITY_DN12263_c0_g1	788	------	------	------	------	------	------	------	------	------	------	------	------	------	------	------	------
TRINITY_DN8142_c0_g1	262	------	------	------	------	------	------	------	------	------	------	------	------	------	------	------	------
TRINITY_DN9550_c0_g1	707	------	------	------	------	------	------	------	------	------	------	------	------	------	------	------	------
TRINITY_DN46977_c0_g2	424	------	------	------	------	------	------	------	------	------	------	------	------	------	------	------	------
TRINITY_DN49357_c0_g1	408	------	------	------	------	------	------	------	------	------	------	------	------	------	------	------	------
TRINITY_DN88749_c1_g1	280	------	------	------	------	------	------	------	------	------	XP_021923685.1	tigger transposable element-derived protein 1-like [Zootermopsis nevadensis])	sp|Q96MW7|TIGD1_HUMAN;;	Tigger transposable element-derived protein 1 OS=Homo sapiens OX=9606 GN=TIGD1 PE=1 SV=1;;	PF03221	HTH_Tnp_Tc5	Tc5 transposase DNA-binding domain
TRINITY_DN113956_c0_g1	346	------	------	------	------	------	------	------	------	------	------	------	------	------	------	------	------
TRINITY_DN18077_c0_g1	401	------	------	------	------	------	------	------	------	------	------	------	------	------	------	------	------
TRINITY_DN10285_c2_g1	1673	------	------	------	------	------	------	------	------	------	------	------	------	------	------	------	------
TRINITY_DN16036_c0_g1	1245	GO:0016491;	molecular_function;;	MF:oxidoreductase activity;;	K15890;K22970	FOHSDR;DHRS11	map00140;;map00981;;map00900	Steroid hormone biosynthesis);;Insect hormone biosynthesis);;Terpenoid backbone biosynthesis)	COG4221	S:Function unknown)	XP_027231598.1	dehydrogenase/reductase SDR family member 11-like [Penaeus vannamei])	sp|Q3ZBV9|DHR11_BOVIN;;	Dehydrogenase/reductase SDR family member 11 OS=Bos taurus OX=9913 GN=DHRS11 PE=2 SV=1;;	PF00106;;PF13561;;PF08659;;PF13460;;PF01370	adh_short;;adh_short_C2;;KR;;NAD_binding_10;;Epimerase	short chain dehydrogenase;;Enoyl-(Acyl carrier protein) reductase;;KR domain;;NAD(P)H-binding;;NAD dependent epimerase/dehydratase family
TRINITY_DN178200_c0_g1	2012	------	------	------	K08197	ARN	------	------	------	------	------	------	sp|P39980|SIT1_YEAST;;	Siderophore iron transporter 1 OS=Saccharomyces cerevisiae;;	PF07690;;PF00083	MFS_1;;Sugar_tr	Major Facilitator Superfamily;;Sugar (and other) transporter
TRINITY_DN4348_c0_g2	1633	------	------	------	------	------	------	------	------	------	ROT70066.1	hypothetical protein C7M84_011669, partial [Penaeus vannamei])	------	------	------	------	------
TRINITY_DN52068_c0_g1	245	------	------	------	------	------	------	------	------	------	------	------	------	------	------	------	------
TRINITY_DN175000_c0_g1	474	------	------	------	------	------	------	------	------	------	------	------	------	------	------	------	------
TRINITY_DN168776_c0_g1	572	GO:0016021;;GO:0032580;;GO:0008376;	cellular_component;;cellular_component;;molecular_function;;	CC:integral component of membrane;;CC:Golgi cisterna membrane;;MF:acetylgalactosaminyltransferase activity;;	K13499	CHSY	map00532	Glycosaminoglycan biosynthesis - chondroitin sulfate / dermatan sulfate)	ENOG410XNYM	S:Function unknown)	XP_027232086.1	chondroitin sulfate synthase 1-like [Penaeus vannamei])	sp|Q86X52|CHSS1_HUMAN;;	Chondroitin sulfate synthase 1 OS=Homo sapiens OX=9606 GN=CHSY1 PE=1 SV=3;;	PF05679;;PF10111	CHGN;;Glyco_tranf_2_2	Chondroitin N-acetylgalactosaminyltransferase;;Glycosyltransferase like family 2
TRINITY_DN88573_c0_g2	487	------	------	------	------	------	------	------	------	------	------	------	------	------	------	------	------
TRINITY_DN153120_c0_g2	1416	------	------	------	------	------	------	------	------	------	------	------	------	------	------	------	------
TRINITY_DN166326_c0_g1	221	------	------	------	------	------	------	------	------	------	------	------	------	------	------	------	------
TRINITY_DN9614_c0_g1	659	------	------	------	------	------	------	------	------	------	------	------	------	------	------	------	------
TRINITY_DN148965_c0_g1	520	------	------	------	------	------	------	------	------	------	------	------	------	------	------	------	------
TRINITY_DN62830_c0_g1	221	------	------	------	------	------	------	------	------	------	------	------	------	------	------	------	------
TRINITY_DN19226_c1_g1	511	------	------	------	------	------	------	------	------	------	------	------	------	------	------	------	------
TRINITY_DN4414_c2_g1	739	------	------	------	------	------	------	------	------	------	------	------	------	------	------	------	------
TRINITY_DN69532_c0_g1	495	------	------	------	------	------	------	------	------	------	------	------	------	------	------	------	------
TRINITY_DN28985_c0_g1	296	GO:0042381;;GO:0005576;;GO:0005319;	biological_process;;cellular_component;;molecular_function;;	BP:hemolymph coagulation;;CC:extracellular region;;MF:lipid transporter activity;;	------	------	------	------	------	------	AHA85992.1	putative clotting protein [Macrobrachium rosenbergii])	sp|Q9U572|CLOT_PENMO;;	Hemolymph clottable protein OS=Penaeus monodon OX=6687 PE=1 SV=1;;	------	------	------
TRINITY_DN102970_c0_g2	550	------	------	------	------	------	------	------	------	------	------	------	------	------	------	------	------
TRINITY_DN83009_c0_g4	217	------	------	------	------	------	------	------	------	------	------	------	------	------	------	------	------
TRINITY_DN64730_c0_g1	247	------	------	------	------	------	------	------	------	------	------	------	------	------	------	------	------
TRINITY_DN5353_c0_g1	1698	------	------	------	------	------	------	------	------	------	------	------	------	------	PF13465;;PF00096;;PF13894;;PF13912;;PF13909	zf-H2C2_2;;zf-C2H2;;zf-C2H2_4;;zf-C2H2_6;;zf-H2C2_5	Zinc-finger double domain;;Zinc finger, C2H2 type;;C2H2-type zinc finger;;C2H2-type zinc finger;;C2H2-type zinc-finger domain
TRINITY_DN116674_c0_g1	314	------	------	------	------	------	------	------	------	------	------	------	------	------	------	------	------
TRINITY_DN59916_c0_g2	335	------	------	------	------	------	------	------	------	------	------	------	------	------	------	------	------
TRINITY_DN41063_c0_g1	396	------	------	------	------	------	------	------	------	------	------	------	------	------	------	------	------
TRINITY_DN42427_c0_g1	4418	------	------	------	------	------	------	------	------	------	XP_027206855.1	uncharacterized protein LOC113800271 [Penaeus vannamei])	------	------	------	------	------
TRINITY_DN73610_c0_g1	311	------	------	------	------	------	------	------	------	------	CAB3226727.1	unnamed protein product [Arctia plantaginis])	------	------	------	------	------
TRINITY_DN2137_c0_g1	1742	GO:0016192;;GO:0016021;	biological_process;;cellular_component;;	BP:vesicle-mediated transport;;CC:integral component of membrane;;	K13504	VAMP2	map04911;;map04970;;map04721;;map04130;;map04962	Insulin secretion);;Salivary secretion);;Synaptic vesicle cycle);;SNARE interactions in vesicular transport);;Vasopressin-regulated water reabsorption)	COG5143	S:Function unknown)	XP_027233398.1	vesicle-associated membrane protein 2-like isoform X5 [Penaeus vannamei])	sp|P35589|SYB_APLCA;;	Synaptobrevin OS=Aplysia californica OX=6500 PE=1 SV=1;;	PF00957;;PF04678	Synaptobrevin;;MCU	Synaptobrevin;;Mitochondrial calcium uniporter
TRINITY_DN55815_c0_g1	774	------	------	------	------	------	------	------	------	------	------	------	------	------	------	------	------
TRINITY_DN18365_c0_g2	449	------	------	------	------	------	------	------	------	------	------	------	------	------	------	------	------
TRINITY_DN28950_c0_g1	276	------	------	------	------	------	------	------	------	------	------	------	------	------	------	------	------
TRINITY_DN122561_c0_g1	296	GO:0016021;	cellular_component;;	CC:integral component of membrane;;	------	------	------	------	------	------	ROT63019.1	putative four-jointed box protein 1-like [Penaeus vannamei])	------	------	------	------	------
TRINITY_DN14573_c0_g3	299	------	------	------	------	------	------	------	------	------	------	------	------	------	------	------	------
TRINITY_DN35185_c0_g1	284	------	------	------	------	------	------	------	------	------	------	------	------	------	------	------	------
TRINITY_DN69019_c0_g1	1021	------	------	------	------	------	------	------	------	------	------	------	------	------	------	------	------
TRINITY_DN15033_c0_g1	613	------	------	------	------	------	------	------	------	------	------	------	------	------	------	------	------
TRINITY_DN22751_c1_g1	282	------	------	------	------	------	------	------	------	------	------	------	------	------	------	------	------
TRINITY_DN12878_c0_g1	1018	------	------	------	------	------	------	------	------	------	------	------	------	------	------	------	------
TRINITY_DN33118_c0_g2	244	------	------	------	------	------	------	------	------	------	------	------	------	------	------	------	------
TRINITY_DN15738_c0_g2	455	------	------	------	------	------	------	------	------	------	------	------	------	------	------	------	------
TRINITY_DN58700_c0_g1	2755	------	------	------	------	------	------	------	------	------	------	------	------	------	------	------	------
TRINITY_DN124865_c0_g1	1099	------	------	------	------	------	------	------	------	------	------	------	------	------	------	------	------
TRINITY_DN41963_c0_g2	209	------	------	------	------	------	------	------	------	------	------	------	------	------	------	------	------
TRINITY_DN65481_c0_g2	1273	------	------	------	------	------	------	------	------	------	------	------	------	------	------	------	------
TRINITY_DN128913_c0_g1	413	------	------	------	------	------	------	------	------	------	------	------	------	------	------	------	------
TRINITY_DN73154_c0_g1	286	------	------	------	------	------	------	------	------	------	------	------	------	------	------	------	------
TRINITY_DN98895_c0_g2	872	GO:0009058;;GO:0006520;;GO:0008483;;GO:0030170;;GO:0004069;	biological_process;;biological_process;;molecular_function;;molecular_function;;molecular_function;;	BP:biosynthetic process;;BP:cellular amino acid metabolic process;;MF:transaminase activity;;MF:pyridoxal phosphate binding;;MF:L-aspartat;;	K14454	GOT1	map00220;;map00270;;map00330;;map00250;;map00360;;map00350;;map00400	Arginine biosynthesis);;Cysteine and methionine metabolism);;Arginine and proline metabolism);;Alanine, aspartate and glutamate metabolism);;Phenylalanine metabolism);;Tyrosine metabolism);;Phenylalanine, tyrosine and tryptophan biosynthesis)	------	------	XP_017049501.1	PREDICTED: probable aspartate aminotransferase, cytoplasmic [Drosophila ficusphila])	sp|P23542|AATC_YEAST;;	Aspartate aminotransferase, cytoplasmic OS=Saccharomyces cerevisiae;;	PF00155	Aminotran_1_2	Aminotransferase class I and II
TRINITY_DN3256_c0_g1	3558	------	------	------	------	------	------	------	------	------	KAF2362097.1	hypothetical protein FHG87_007147 [Trinorchestia longiramus])	------	------	------	------	------
TRINITY_DN147606_c0_g1	348	------	------	------	------	------	------	------	------	------	------	------	------	------	------	------	------
TRINITY_DN129544_c0_g2	465	------	------	------	------	------	------	------	------	------	------	------	------	------	------	------	------
TRINITY_DN26958_c1_g1	2872	GO:0004252;	molecular_function;;	MF:serine-type endopeptidase activity;;	------	------	------	------	COG5640	O:Posttranslational modification, protein turnover, chaperones)	XP_027227473.1	transmembrane protease serine 9-like [Penaeus vannamei])	sp|Q27083|CFGB_TACTR;;	Clotting factor G beta subunit OS=Tachypleus tridentatus OX=6853 PE=1 SV=1;;	PF00089;;PF06003;;PF09342;;PF13365	Trypsin;;SMN;;DUF1986;;Trypsin_2	Trypsin;;Survival motor neuron protein (SMN);;Domain of unknown function (DUF1986);;Trypsin-like peptidase domain
TRINITY_DN26213_c1_g1	450	GO:0005576;;GO:0008061;	cellular_component;;molecular_function;;	CC:extracellular region;;MF:chitin binding;;	------	------	------	------	------	------	ROT62814.1	hypothetical protein C7M84_019322 [Penaeus vannamei])	------	------	------	------	------
TRINITY_DN53923_c0_g1	231	------	------	------	------	------	------	------	------	------	------	------	------	------	------	------	------
TRINITY_DN12863_c0_g1	1280	------	------	------	------	------	------	------	------	------	------	------	------	------	------	------	------
TRINITY_DN33902_c0_g1	208	------	------	------	------	------	------	------	------	------	------	------	------	------	------	------	------
TRINITY_DN26276_c0_g1	1842	------	------	------	------	------	------	------	------	------	------	------	------	------	------	------	------
TRINITY_DN17248_c0_g2	361	------	------	------	------	------	------	------	------	------	------	------	------	------	------	------	------
TRINITY_DN155765_c0_g1	745	GO:0016021;	cellular_component;;	CC:integral component of membrane;;	------	------	------	------	------	------	KXJ12360.1	hypothetical protein AC249_AIPGENE6741 [Exaiptasia pallida])	------	------	------	------	------
TRINITY_DN85991_c0_g2	236	------	------	------	------	------	------	------	------	------	------	------	------	------	------	------	------
TRINITY_DN108811_c0_g1	268	------	------	------	------	------	------	------	------	------	------	------	------	------	------	------	------
TRINITY_DN13395_c0_g2	302	GO:0006310;;GO:0015074;;GO:0003676;;GO:0003677;	biological_process;;biological_process;;molecular_function;;molecular_function;;	BP:DNA recombination;;BP:DNA integration;;MF:nucleic acid binding;;MF:DNA binding;;	------	------	------	------	ENOG4111SRB;;ENOG410Y6J4;;COG2801;;ENOG410YNV2	S:Function unknown);;L:Replication, recombination and repair);;S:Function unknown)	OXU26260.1	hypothetical protein TSAR_007120 [Trichomalopsis sarcophagae])	------	------	PF17917;;PF17919	RT_RNaseH;;RT_RNaseH_2	RNase H-like domain found in reverse transcriptase;;RNase H-like domain found in reverse transcriptase
TRINITY_DN20874_c0_g1	390	------	------	------	------	------	------	------	------	------	------	------	------	------	------	------	------
TRINITY_DN28670_c0_g1	663	------	------	------	------	------	------	------	------	------	------	------	------	------	------	------	------
TRINITY_DN8470_c0_g1	509	------	------	------	------	------	------	------	------	------	------	------	------	------	------	------	------
TRINITY_DN46633_c0_g1	442	------	------	------	------	------	------	------	------	------	------	------	------	------	------	------	------
TRINITY_DN23303_c0_g1	958	GO:0006310;;GO:0015074;;GO:0003677;	biological_process;;biological_process;;molecular_function;;	BP:DNA recombination;;BP:DNA integration;;MF:DNA binding;;	------	------	------	------	------	------	XP_033646182.1	uncharacterized protein LOC117305422 [Asterias rubens])	------	------	------	------	------
TRINITY_DN58846_c0_g1	452	------	------	------	------	------	------	------	------	------	------	------	------	------	------	------	------
TRINITY_DN136216_c0_g1	226	GO:0016740;;GO:0017136;;GO:0008270;;GO:0070403;	molecular_function;;molecular_function;;molecular_function;;molecular_function;;	MF:transferase activity;;MF:NAD-dependent histone deacetylase activity;;MF:zinc ion binding;;MF:NAD+ binding;;	K11412	SIRT2, SIR2L2	map00760	Nicotinate and nicotinamide metabolism)	COG0846	K:Transcription)	ROT75133.1	NAD-dependent deacetylase sirtuin-2 [Penaeus vannamei])	sp|Q9I7I7|SIRT2_DROME;;	NAD-dependent protein deacetylase Sirt2 OS=Drosophila melanogaster OX=7227 GN=Sirt2 PE=3 SV=1;;	PF02146	SIR2	Sir2 family
TRINITY_DN57699_c0_g1	618	------	------	------	------	------	------	------	------	------	------	------	------	------	------	------	------
TRINITY_DN120722_c0_g1	248	------	------	------	------	------	------	------	------	------	------	------	------	------	------	------	------
TRINITY_DN7374_c2_g1	224	------	------	------	------	------	------	------	------	------	------	------	------	------	------	------	------
TRINITY_DN155313_c0_g3	1087	------	------	------	------	------	------	------	------	------	------	------	------	------	------	------	------
TRINITY_DN43617_c0_g1	235	------	------	------	------	------	------	------	------	------	------	------	------	------	------	------	------
TRINITY_DN25846_c0_g4	399	------	------	------	------	------	------	------	------	------	------	------	------	------	------	------	------
TRINITY_DN29900_c0_g1	241	------	------	------	------	------	------	------	------	------	------	------	------	------	------	------	------
TRINITY_DN55801_c0_g1	998	GO:0034389;;GO:0006886;;GO:0032482;;GO:0005794;;GO:0012505;;GO:0003924;;GO:0005525;	biological_process;;biological_process;;biological_process;;cellular_component;;cellular_component;;molecular_function;;molecular_function;;	BP:lipid particle organization;;BP:intracellular protein transport;;BP:Rab protein signal transduction;;CC:Golgi apparatus;;CC:endomembrane system;;MF:GTPase activity;;MF:GTP binding;;	K07910	RAB18	------	------	ENOG410XPD0	S:Function unknown)	AJC97120.1	Rab18 [Macrobrachium rosenbergii])	sp|Q5ZLG1|RAB18_CHICK;;	Ras-related protein Rab-18 OS=Gallus gallus OX=9031 GN=RAB18 PE=2 SV=1;;	PF00071;;PF08477;;PF00025;;PF01926;;PF04670;;PF00009;;PF03193;;PF13191	Ras;;Roc;;Arf;;MMR_HSR1;;Gtr1_RagA;;GTP_EFTU;;RsgA_GTPase;;AAA_16	Ras family;;Ras of Complex, Roc, domain of DAPkinase;;ADP-ribosylation factor family;;50S ribosome-binding GTPase;;Gtr1/RagA G protein conserved region;;Elongation factor Tu GTP binding domain;;RsgA GTPase;;AAA ATPase domain
TRINITY_DN6064_c0_g1	501	------	------	------	------	------	------	------	------	------	------	------	------	------	------	------	------
TRINITY_DN68895_c0_g1	202	------	------	------	------	------	------	------	------	------	------	------	------	------	------	------	------
TRINITY_DN42742_c0_g1	666	------	------	------	------	------	------	------	------	------	------	------	------	------	------	------	------
TRINITY_DN15436_c0_g1	290	------	------	------	------	------	------	------	------	------	------	------	------	------	------	------	------
TRINITY_DN125181_c0_g1	363	GO:0030001;;GO:0016021;;GO:0005507;;GO:0005524;;GO:0019829;	biological_process;;cellular_component;;molecular_function;;molecular_function;;molecular_function;;	BP:metal ion transport;;CC:integral component of membrane;;MF:copper ion binding;;MF:ATP binding;;MF:cation-transporting ATPase activity;;	K17686	copA, ctpA, ATP7	map01524	Platinum drug resistance)	COG2217	P:Inorganic ion transport and metabolism)	CAB3224695.1	copper-transporting ATPase 2 [Phallusia mammillata])	sp|Q64430|ATP7A_MOUSE;;	Copper-transporting ATPase 1 OS=Mus musculus OX=10090 GN=Atp7a PE=1 SV=3;;	PF00403	HMA	Heavy-metal-associated domain
TRINITY_DN19167_c0_g2	479	------	------	------	------	------	------	------	------	------	------	------	------	------	------	------	------
TRINITY_DN32789_c0_g1	347	------	------	------	------	------	------	------	------	------	------	------	------	------	------	------	------
TRINITY_DN108542_c0_g1	242	------	------	------	------	------	------	------	------	------	------	------	------	------	------	------	------
TRINITY_DN14203_c0_g1	278	------	------	------	------	------	------	------	------	------	------	------	------	------	------	------	------
TRINITY_DN88766_c0_g2	2020	GO:0016558;;GO:0006625;;GO:0006513;;GO:0005779;;GO:1990429;;GO:0008022;;GO:0008270;;GO:0004842;	biological_process;;biological_process;;biological_process;;cellular_component;;cellular_component;;molecular_function;;molecular_function;;molecular_function;;	BP:protein import into peroxisome matrix;;BP:protein targeting to peroxisome;;BP:protein monoubiquitination;;CC:integral component of peroxisomal membrane;;CC:peroxisomal importomer complex;;MF:protein C-terminus binding;;MF:zinc ion binding;;MF:ubiquitin-protein transferase activity;;	K13345	PEX12, PAF3	map04146	Peroxisome)	ENOG410Y4Q2	O:Posttranslational modification, protein turnover, chaperones)	XP_027235975.1	peroxisome assembly protein 12-like [Penaeus vannamei])	sp|O00623|PEX12_HUMAN;;	Peroxisome assembly protein 12 OS=Homo sapiens OX=9606 GN=PEX12 PE=1 SV=1;;	PF04757;;PF13923;;PF13639;;PF13920;;PF00097	Pex2_Pex12;;zf-C3HC4_2;;zf-RING_2;;zf-C3HC4_3;;zf-C3HC4	Pex2 / Pex12 amino terminal region;;Zinc finger, C3HC4 type (RING finger);;Ring finger domain;;Zinc finger, C3HC4 type (RING finger);;Zinc finger, C3HC4 type (RING finger)
TRINITY_DN56213_c0_g2	503	------	------	------	------	------	------	------	------	------	------	------	------	------	------	------	------
TRINITY_DN59621_c0_g1	213	------	------	------	------	------	------	------	------	------	------	------	------	------	------	------	------
TRINITY_DN26399_c0_g1	399	------	------	------	------	------	------	------	------	------	------	------	------	------	------	------	------
TRINITY_DN39736_c0_g1	313	------	------	------	------	------	------	------	------	------	------	------	------	------	------	------	------
TRINITY_DN51_c0_g6	351	------	------	------	------	------	------	------	------	------	------	------	------	------	------	------	------
TRINITY_DN73456_c0_g1	520	------	------	------	------	------	------	------	------	------	------	------	------	------	------	------	------
TRINITY_DN61804_c0_g2	621	------	------	------	------	------	------	------	------	------	------	------	------	------	------	------	------
TRINITY_DN108181_c0_g1	304	------	------	------	------	------	------	------	------	------	------	------	------	------	PF08707	PriCT_2	Primase C terminal 2 (PriCT-2)
TRINITY_DN23257_c0_g1	463	------	------	------	------	------	------	------	------	------	------	------	------	------	------	------	------
TRINITY_DN75015_c0_g1	416	------	------	------	------	------	------	------	------	------	------	------	------	------	------	------	------
TRINITY_DN138747_c0_g1	264	------	------	------	------	------	------	------	------	------	------	------	------	------	------	------	------
TRINITY_DN63767_c0_g2	746	------	------	------	------	------	------	------	------	------	------	------	------	------	------	------	------
TRINITY_DN49730_c0_g3	440	------	------	------	------	------	------	------	------	------	------	------	------	------	------	------	------
TRINITY_DN82906_c0_g1	386	------	------	------	------	------	------	------	------	------	------	------	------	------	------	------	------
TRINITY_DN6474_c0_g1	1892	------	------	------	------	------	------	------	COG1957	F:Nucleotide transport and metabolism)	XP_027222716.1	inosine-uridine preferring nucleoside hydrolase-like isoform X1 [Penaeus vannamei])	sp|Q6ZJ05|URH1_ORYSJ;;	Probable uridine nucleosidase 1 OS=Oryza sativa subsp. japonica OX=39947 GN=URH1 PE=2 SV=1;;	PF01156	IU_nuc_hydro	Inosine-uridine preferring nucleoside hydrolase
TRINITY_DN179334_c0_g1	642	------	------	------	------	------	------	------	ENOG4110J77	S:Function unknown)	RXG67154.1	hypothetical protein Avbf_11345 [Armadillidium vulgare])	------	------	------	------	------
TRINITY_DN35794_c0_g3	671	------	------	------	------	------	------	------	------	------	------	------	------	------	------	------	------
TRINITY_DN769_c2_g1	259	------	------	------	------	------	------	------	------	------	------	------	------	------	------	------	------
TRINITY_DN141636_c0_g1	449	------	------	------	------	------	------	------	------	------	------	------	------	------	------	------	------
TRINITY_DN53507_c1_g1	1084	------	------	------	------	------	------	------	------	------	------	------	------	------	------	------	------
TRINITY_DN117565_c0_g1	269	------	------	------	------	------	------	------	------	------	------	------	------	------	------	------	------
TRINITY_DN32952_c0_g1	392	------	------	------	------	------	------	------	------	------	------	------	------	------	------	------	------
TRINITY_DN118269_c0_g1	245	------	------	------	------	------	------	------	------	------	------	------	------	------	------	------	------
TRINITY_DN52582_c0_g1	418	------	------	------	------	------	------	------	------	------	------	------	------	------	------	------	------
TRINITY_DN27446_c0_g1	1154	------	------	------	------	------	------	------	------	------	------	------	------	------	------	------	------
TRINITY_DN89301_c0_g1	332	------	------	------	------	------	------	------	------	------	------	------	------	------	------	------	------
TRINITY_DN30781_c0_g2	384	------	------	------	------	------	------	------	------	------	------	------	------	------	------	------	------
TRINITY_DN40802_c0_g2	485	GO:0016787;	molecular_function;;	MF:hydrolase activity;;	K01044;K03927;pvm	CES1;CES2;	map00983	Drug metabolism - other enzymes)	COG2272	I:Lipid transport and metabolism)	XP_027220672.1	esterase E4-like isoform X1 [Penaeus vannamei])	sp|P35502|ESTF_MYZPE;;	Esterase FE4 OS=Myzus persicae OX=13164 PE=1 SV=1;;	PF00135	COesterase	Carboxylesterase family
TRINITY_DN18098_c0_g1	443	------	------	------	------	------	------	------	------	------	------	------	------	------	------	------	------
TRINITY_DN74281_c0_g1	463	------	------	------	------	------	------	------	------	------	------	------	------	------	------	------	------
TRINITY_DN29400_c0_g1	362	------	------	------	------	------	------	------	------	------	------	------	------	------	------	------	------
TRINITY_DN2951_c0_g1	2547	------	------	------	------	------	------	------	------	------	------	------	------	------	------	------	------
TRINITY_DN2296_c1_g3	268	------	------	------	------	------	------	------	------	------	------	------	------	------	------	------	------
TRINITY_DN30308_c0_g1	2734	------	------	------	------	------	------	------	------	------	------	------	------	------	------	------	------
TRINITY_DN156913_c0_g1	234	------	------	------	------	------	------	------	------	------	------	------	------	------	------	------	------
TRINITY_DN27604_c0_g2	527	------	------	------	------	------	------	------	------	------	------	------	------	------	------	------	------
TRINITY_DN5242_c0_g1	785	------	------	------	------	------	------	------	------	------	------	------	------	------	------	------	------
TRINITY_DN49873_c0_g1	306	------	------	------	------	------	------	------	------	------	------	------	------	------	------	------	------
TRINITY_DN13020_c0_g1	382	------	------	------	------	------	------	------	------	------	------	------	------	------	------	------	------
TRINITY_DN135259_c0_g1	232	------	------	------	------	------	------	------	------	------	------	------	------	------	------	------	------
TRINITY_DN10111_c0_g1	1658	GO:0006886;;GO:0005741;;GO:0016021;	biological_process;;cellular_component;;cellular_component;;	BP:intracellular protein transport;;CC:mitochondrial outer membrane;;CC:integral component of membrane;;	K17769	TOM22	------	------	ENOG41122K3	U:Intracellular trafficking, secretion, and vesicular transport)	XP_027223575.1	mitochondrial import receptor subunit TOM22 homolog [Penaeus vannamei])	sp|Q9CPQ3|TOM22_MOUSE;;	Mitochondrial import receptor subunit TOM22 homolog OS=Mus musculus OX=10090 GN=Tomm22 PE=1 SV=3;;	PF04281	Tom22	Mitochondrial import receptor subunit Tom22
TRINITY_DN114482_c0_g2	202	------	------	------	------	------	------	------	------	------	------	------	------	------	------	------	------
TRINITY_DN20206_c0_g1	795	------	------	------	------	------	------	------	------	------	------	------	------	------	------	------	------
TRINITY_DN899_c0_g3	1415	GO:0016021;	cellular_component;;	CC:integral component of membrane;;	------	------	------	------	------	------	XP_027229991.1	uncharacterized protein LOC113821678 [Penaeus vannamei])	------	------	------	------	------
TRINITY_DN22821_c0_g2	504	------	------	------	------	------	------	------	------	------	------	------	------	------	------	------	------
TRINITY_DN18634_c0_g1	281	------	------	------	------	------	------	------	------	------	------	------	------	------	------	------	------
TRINITY_DN63674_c0_g1	376	------	------	------	------	------	------	------	------	------	------	------	------	------	------	------	------
TRINITY_DN3869_c0_g1	1759	------	------	------	------	------	------	------	------	------	XP_027221143.1	uncharacterized protein LOC113813368 [Penaeus vannamei])	------	------	------	------	------
TRINITY_DN70735_c0_g2	231	------	------	------	------	------	------	------	------	------	------	------	------	------	------	------	------
TRINITY_DN43691_c0_g1	3160	------	------	------	------	------	------	------	------	------	------	------	------	------	------	------	------
TRINITY_DN57873_c1_g1	249	------	------	------	------	------	------	------	------	------	------	------	------	------	------	------	------
TRINITY_DN148867_c0_g1	220	------	------	------	------	------	------	------	------	------	------	------	------	------	------	------	------
TRINITY_DN157418_c0_g1	345	GO:0003676;;GO:0003677;	molecular_function;;molecular_function;;	MF:nucleic acid binding;;MF:DNA binding;;	------	------	------	------	ENOG4110CDI	S:Function unknown)	GBM22811.1	Tigger transposable element-derived protein 1 [Araneus ventricosus])	sp|Q96MW7|TIGD1_HUMAN;;	Tigger transposable element-derived protein 1 OS=Homo sapiens OX=9606 GN=TIGD1 PE=1 SV=1;;	PF03184	DDE_1	DDE superfamily endonuclease
TRINITY_DN119819_c0_g2	1425	------	------	------	------	------	------	------	ENOG4111GCT	G:Carbohydrate transport and metabolism)	------	------	------	------	------	------	------
TRINITY_DN40479_c0_g1	4047	------	------	------	------	------	------	------	------	------	XP_027210647.1	uncharacterized protein LOC113804019 [Penaeus vannamei])	------	------	------	------	------
TRINITY_DN126819_c0_g1	330	------	------	------	------	------	------	------	------	------	------	------	------	------	------	------	------
TRINITY_DN102154_c0_g1	277	------	------	------	------	------	------	------	------	------	------	------	------	------	------	------	------
TRINITY_DN91893_c0_g1	283	------	------	------	------	------	------	------	------	------	------	------	------	------	------	------	------
TRINITY_DN27277_c0_g1	758	------	------	------	------	------	------	------	------	------	------	------	------	------	------	------	------
TRINITY_DN24007_c0_g1	280	------	------	------	------	------	------	------	------	------	------	------	------	------	PF13465;;PF00096;;PF13894;;PF12171;;PF12874	zf-H2C2_2;;zf-C2H2;;zf-C2H2_4;;zf-C2H2_jaz;;zf-met	Zinc-finger double domain;;Zinc finger, C2H2 type;;C2H2-type zinc finger;;Zinc-finger double-stranded RNA-binding;;Zinc-finger of C2H2 type
TRINITY_DN50699_c1_g1	479	------	------	------	------	------	------	------	------	------	------	------	------	------	------	------	------
TRINITY_DN26391_c1_g1	471	------	------	------	------	------	------	------	------	------	------	------	------	------	------	------	------
TRINITY_DN79724_c0_g1	689	------	------	------	------	------	------	------	------	------	------	------	------	------	------	------	------
TRINITY_DN5081_c0_g1	2004	GO:0003676;	molecular_function;;	MF:nucleic acid binding;;	K01206;K10495	FUCA;ZBTB8	map00511;;map04142	Other glycan degradation);;Lysosome)	COG5048	S:Function unknown)	ROT85337.1	hypothetical protein C7M84_016499 [Penaeus vannamei])	sp|Q8NAP8|ZBT8B_HUMAN;;	Zinc finger and BTB domain-containing protein 8B OS=Homo sapiens OX=9606 GN=ZBTB8B PE=1 SV=2;;	PF13909;;PF13465	zf-H2C2_5;;zf-H2C2_2	C2H2-type zinc-finger domain;;Zinc-finger double domain
TRINITY_DN12699_c0_g2	440	------	------	------	------	------	------	------	------	------	------	------	------	------	------	------	------
TRINITY_DN8621_c0_g1	581	------	------	------	------	------	------	------	------	------	------	------	------	------	------	------	------
TRINITY_DN60750_c0_g1	234	------	------	------	------	------	------	------	------	------	------	------	------	------	------	------	------
TRINITY_DN55317_c0_g1	463	------	------	------	------	------	------	------	------	------	------	------	------	------	------	------	------
TRINITY_DN14896_c0_g3	217	------	------	------	------	------	------	------	------	------	------	------	------	------	------	------	------
TRINITY_DN7644_c0_g1	356	------	------	------	------	------	------	------	------	------	------	------	------	------	------	------	------
TRINITY_DN5985_c3_g1	468	GO:0005952;;GO:0030552;;GO:0016301;;GO:0008603;	cellular_component;;molecular_function;;molecular_function;;molecular_function;;	CC:cAMP-dependent protein kinase complex;;MF:cAMP binding;;MF:kinase activity;;MF:cAMP-dependent protein kinase regulator activity;;	------	------	------	------	------	------	XP_018012346.1	PREDICTED: cAMP-dependent protein kinase type II regulatory subunit-like [Hyalella azteca])	------	------	PF02197	RIIa	Regulatory subunit of type II PKA R-subunit
TRINITY_DN160322_c0_g2	209	------	------	------	------	------	------	------	------	------	------	------	------	------	------	------	------
TRINITY_DN59210_c0_g2	1102	------	------	------	------	------	------	------	------	------	------	------	------	------	------	------	------
TRINITY_DN14110_c0_g3	215	------	------	------	------	------	------	------	------	------	------	------	------	------	------	------	------
TRINITY_DN45030_c1_g1	267	------	------	------	------	------	------	------	------	------	------	------	------	------	------	------	------
TRINITY_DN512_c0_g1	637	------	------	------	------	------	------	------	------	------	------	------	------	------	------	------	------
TRINITY_DN6987_c0_g3	514	------	------	------	------	------	------	------	------	------	------	------	------	------	------	------	------
TRINITY_DN1040_c0_g2	1236	------	------	------	------	------	------	------	------	------	------	------	------	------	------	------	------
TRINITY_DN163532_c0_g2	272	------	------	------	------	------	------	------	------	------	------	------	------	------	------	------	------
TRINITY_DN107234_c0_g1	1800	------	------	------	------	------	------	------	------	------	------	------	------	------	------	------	------
TRINITY_DN4515_c1_g1	1107	------	------	------	------	------	------	------	------	------	------	------	------	------	------	------	------
TRINITY_DN88657_c0_g1	232	GO:0006812;;GO:0006874;;GO:0016021;;GO:0005623;;GO:0016887;;GO:0046872;;GO:0005524;	biological_process;;biological_process;;cellular_component;;cellular_component;;molecular_function;;molecular_function;;molecular_function;;	BP:cation transport;;BP:cellular calcium ion homeostasis;;CC:integral component of membrane;;CC:cell;;MF:ATPase activity;;MF:metal ion binding;;MF:ATP binding;;	K14951;K13526	ATP13A3_4_5;ATP13A2	------	------	ENOG410XRCA	S:Function unknown)	XP_027233805.1	probable cation-transporting ATPase 13A3 [Penaeus vannamei])	sp|Q9H7F0|AT133_HUMAN;;	Probable cation-transporting ATPase 13A3 OS=Homo sapiens OX=9606 GN=ATP13A3 PE=1 SV=4;;	------	------	------
TRINITY_DN96177_c1_g2	309	------	------	------	------	------	------	------	------	------	------	------	------	------	------	------	------
TRINITY_DN84548_c0_g1	459	------	------	------	------	------	------	------	------	------	------	------	------	------	------	------	------
TRINITY_DN70065_c0_g1	1678	GO:0006355;;GO:0005634;;GO:0043565;	biological_process;;cellular_component;;molecular_function;;	BP:regulation of transcription, DNA-templated;;CC:nucleus;;MF:sequence-specific DNA binding;;	K09378	ATBF1	map04550	Signaling pathways regulating pluripotency of stem cells)	------	------	VDO69609.1	unnamed protein product [Heligmosomoides polygyrus])	------	------	PF00096	zf-C2H2	Zinc finger, C2H2 type
TRINITY_DN31834_c0_g2	1002	GO:0006367;;GO:0005634;;GO:0046982;;GO:0003743;	biological_process;;cellular_component;;molecular_function;;molecular_function;;	BP:transcription initiation from RNA polymerase II promoter;;CC:nucleus;;MF:protein heterodimerization activity;;MF:translation initiation factor activity;;	K03135	TAF11	map03022	Basal transcription factors)	COG5251	K:Transcription)	XP_027226395.1	transcription initiation factor TFIID subunit 11-like [Penaeus vannamei])	sp|P49906|TAF11_DROME;;	Transcription initiation factor TFIID subunit 11 OS=Drosophila melanogaster OX=7227 GN=Taf11 PE=1 SV=1;;	PF04719	TAFII28	hTAFII28-like protein conserved region
TRINITY_DN3592_c1_g1	710	GO:0030246;	molecular_function;;	MF:carbohydrate binding;;	K06721	CLEC10A, CLECSF13, CLECSF14, CD301	------	------	ENOG411018J;;ENOG410XPJ1;;ENOG410XWHF	S:Function unknown);;	AHW49156.1	C-type lectin-1 [Macrobrachium rosenbergii])	sp|P02707|LECH_CHICK;;	Hepatic lectin OS=Gallus gallus OX=9031 PE=1 SV=1;;	PF00059	Lectin_C	Lectin C-type domain
TRINITY_DN62933_c0_g2	5806	------	------	------	------	------	------	------	------	------	------	------	------	------	------	------	------
TRINITY_DN10530_c0_g1	1500	GO:0004527;;GO:0046872;;GO:0003676;	molecular_function;;molecular_function;;molecular_function;;	MF:exonuclease activity;;MF:metal ion binding;;MF:nucleic acid binding;;	K14570	REX1, REXO1, RNH70	map03008	Ribosome biogenesis in eukaryotes)	COG0847	L:Replication, recombination and repair)	KOX74132.1	RNA exonuclease 1 like protein [Melipona quadrifasciata])	sp|Q7TT28|REXO1_MOUSE;;	RNA exonuclease 1 homolog OS=Mus musculus OX=10090 GN=Rexo1 PE=1 SV=1;;	PF15870;;PF00929	EloA-BP1;;RNase_T	ElonginA binding-protein 1;;Exonuclease
TRINITY_DN51200_c0_g1	367	------	------	------	------	------	------	------	------	------	------	------	------	------	------	------	------
TRINITY_DN163040_c0_g1	433	------	------	------	------	------	------	------	------	------	------	------	------	------	------	------	------
TRINITY_DN150225_c0_g1	258	------	------	------	------	------	------	------	------	------	------	------	------	------	------	------	------
TRINITY_DN3901_c0_g1	614	------	------	------	------	------	------	------	------	------	------	------	------	------	------	------	------
TRINITY_DN15258_c0_g1	2935	------	------	------	------	------	------	------	------	------	------	------	------	------	------	------	------
TRINITY_DN174596_c0_g1	203	------	------	------	------	------	------	------	------	------	------	------	------	------	------	------	------
TRINITY_DN34594_c0_g1	984	------	------	------	------	------	------	------	------	------	------	------	------	------	------	------	------
TRINITY_DN16519_c0_g1	711	GO:0003676;;GO:0005524;;GO:0004386;	molecular_function;;molecular_function;;molecular_function;;	MF:nucleic acid binding;;MF:ATP binding;;MF:helicase activity;;	K14777	DDX47, RRP3	------	------	ENOG410XQU7	L:Replication, recombination and repair)	XP_027213263.1	probable ATP-dependent RNA helicase DDX47 [Penaeus vannamei])	sp|Q29S22|DDX47_BOVIN;;	Probable ATP-dependent RNA helicase DDX47 OS=Bos taurus OX=9913 GN=DDX47 PE=2 SV=1;;	PF00270;;PF04851	DEAD;;ResIII	DEAD/DEAH box helicase;;Type III restriction enzyme, res subunit
TRINITY_DN56061_c0_g2	450	------	------	------	------	------	------	------	ENOG410ZV18	L:Replication, recombination and repair)	KAA3669829.1	uncharacterized protein DEA37_0001408, partial [Paragonimus westermani])	------	------	PF00078	RVT_1	Reverse transcriptase (RNA-dependent DNA polymerase)
TRINITY_DN74627_c0_g2	502	------	------	------	------	------	------	------	------	------	------	------	------	------	------	------	------
TRINITY_DN57989_c0_g1	280	------	------	------	------	------	------	------	------	------	XP_018023404.1	PREDICTED: uncharacterized protein LOC108679317 [Hyalella azteca])	------	------	------	------	------
TRINITY_DN56644_c0_g1	516	------	------	------	------	------	------	------	------	------	------	------	------	------	------	------	------
TRINITY_DN88057_c0_g1	323	GO:0003676;	molecular_function;;	MF:nucleic acid binding;;	------	------	------	------	------	------	XP_027208758.1	zinc finger protein 277-like [Penaeus vannamei])	------	------	------	------	------
TRINITY_DN3301_c5_g1	806	------	------	------	------	------	------	------	------	------	------	------	------	------	------	------	------
TRINITY_DN84638_c0_g1	402	------	------	------	------	------	------	------	------	------	------	------	------	------	------	------	------
TRINITY_DN74119_c0_g1	1341	------	------	------	------	------	------	------	------	------	------	------	------	------	------	------	------
TRINITY_DN501_c0_g4	646	------	------	------	------	------	------	------	------	------	------	------	------	------	------	------	------
TRINITY_DN65261_c0_g1	1060	------	------	------	------	------	------	------	------	------	------	------	------	------	------	------	------
TRINITY_DN93148_c0_g1	392	------	------	------	------	------	------	------	------	------	------	------	------	------	------	------	------
TRINITY_DN156457_c0_g1	229	------	------	------	------	------	------	------	------	------	------	------	------	------	------	------	------
TRINITY_DN51956_c0_g1	270	------	------	------	------	------	------	------	------	------	ROT67368.1	hypothetical protein C7M84_014547 [Penaeus vannamei])	------	------	------	------	------
TRINITY_DN11741_c0_g1	618	------	------	------	------	------	------	------	------	------	------	------	------	------	------	------	------
TRINITY_DN25237_c0_g1	263	------	------	------	------	------	------	------	------	------	------	------	------	------	------	------	------
TRINITY_DN51413_c0_g1	508	------	------	------	------	------	------	------	------	------	------	------	------	------	------	------	------
TRINITY_DN17173_c0_g2	535	------	------	------	------	------	------	------	------	------	------	------	------	------	------	------	------
TRINITY_DN61300_c0_g1	2158	------	------	------	------	------	------	------	------	------	------	------	------	------	------	------	------
TRINITY_DN7156_c0_g2	241	------	------	------	------	------	------	------	------	------	------	------	------	------	------	------	------
TRINITY_DN54747_c0_g1	369	------	------	------	------	------	------	------	------	------	------	------	------	------	------	------	------
TRINITY_DN28946_c0_g2	264	------	------	------	------	------	------	------	------	------	------	------	------	------	------	------	------
TRINITY_DN154200_c0_g1	314	------	------	------	------	------	------	------	------	------	------	------	------	------	------	------	------
TRINITY_DN48267_c0_g1	904	------	------	------	------	------	------	------	------	------	------	------	------	------	------	------	------
TRINITY_DN158490_c1_g1	888	------	------	------	------	------	------	------	------	------	VVC32990.1	Hypothetical protein CINCED_3A005002 [Cinara cedri])	------	------	------	------	------
TRINITY_DN5136_c0_g1	1369	------	------	------	------	------	------	------	------	------	------	------	------	------	------	------	------
TRINITY_DN35649_c0_g2	2912	------	------	------	------	------	------	------	------	------	XP_015765429.1	PREDICTED: uncharacterized protein LOC107344291 [Acropora digitifera])	------	------	PF03564	DUF1759	Protein of unknown function (DUF1759)
TRINITY_DN28764_c0_g1	325	GO:0046872;;GO:0016874;;GO:0005524;;GO:0016491;	molecular_function;;molecular_function;;molecular_function;;molecular_function;;	MF:metal ion binding;;MF:ligase activity;;MF:ATP binding;;MF:oxidoreductase activity;;	K01965	PCCA, pccA	map00630;;map00280;;map00640	Glyoxylate and dicarboxylate metabolism);;Valine, leucine and isoleucine degradation);;Propanoate metabolism)	COG4770	O:Posttranslational modification, protein turnover, chaperones)	XP_027214329.1	LOW QUALITY PROTEIN: propionyl-CoA carboxylase alpha chain, mitochondrial-like [Penaeus vannamei])	sp|Q19842|PCCA_CAEEL;;	Propionyl-CoA carboxylase alpha chain, mitochondrial OS=Caenorhabditis elegans OX=6239 GN=pcca-1 PE=1 SV=1;;	PF00289	Biotin_carb_N	Biotin carboxylase, N-terminal domain
TRINITY_DN35240_c1_g1	282	------	------	------	------	------	------	------	------	------	------	------	------	------	------	------	------
TRINITY_DN92524_c0_g1	258	GO:0042732;;GO:0016310;;GO:0005997;;GO:0016021;;GO:0005829;;GO:0016773;;GO:0004856;	biological_process;;biological_process;;biological_process;;cellular_component;;cellular_component;;molecular_function;;molecular_function;;	BP:D-xylose metabolic process;;BP:phosphorylation;;BP:xylulose metabolic process;;CC:integral component of membrane;;CC:cytosol;;MF:phosphotransferase activity, alcohol group as acceptor;;MF:xylulokinase activity;;	K00854	xylB, XYLB	map00040	Pentose and glucuronate interconversions)	COG1070	G:Carbohydrate transport and metabolism)	XP_027231331.1	xylulose kinase-like [Penaeus vannamei])	sp|Q3MIF4|XYLB_RAT;;	Xylulose kinase OS=Rattus norvegicus OX=10116 GN=Xylb PE=2 SV=1;;	PF00370	FGGY_N	FGGY family of carbohydrate kinases, N-terminal domain
TRINITY_DN33805_c0_g4	321	------	------	------	------	------	------	------	------	------	------	------	------	------	------	------	------
TRINITY_DN7123_c0_g1	2529	------	------	------	------	------	------	------	------	------	------	------	------	------	------	------	------
TRINITY_DN26280_c0_g1	609	GO:0015986;;GO:0045263;;GO:0016021;;GO:0000276;;GO:0046933;;GO:0008289;;GO:0015078;	biological_process;;cellular_component;;cellular_component;;cellular_component;;molecular_function;;molecular_function;;molecular_function;;	BP:ATP synthesis coupled proton transport;;CC:proton-transporting ATP synthase complex, coupling factor;;CC:integral component of membrane;;CC:mitochondrial proton-transporting ATP synthase complex, coupling factor;;MF:proton-transporting ATP synthase activity, rotational mechanism;;MF:lipid binding;;MF:hydrogen ion transmembrane transporter activity;;	K02128	ATPeF0C, ATP5G, ATP9	map05012;;map00190;;map05010;;map05016	Parkinson's disease);;Oxidative phosphorylation);;Alzheimer's disease);;Huntington's disease)	COG0636	S:Function unknown)	XP_019616565.1	PREDICTED: ATP synthase F(0) complex subunit C3, mitochondrial-like [Branchiostoma belcheri])	sp|P56384|AT5G3_MOUSE;;	ATP synthase;;	PF00137	ATP-synt_C	ATP synthase subunit C
TRINITY_DN26394_c0_g1	346	------	------	------	------	------	------	------	------	------	------	------	------	------	------	------	------
TRINITY_DN96274_c0_g2	375	------	------	------	------	------	------	------	------	------	------	------	------	------	------	------	------
TRINITY_DN18397_c0_g1	741	------	------	------	------	------	------	------	------	------	------	------	------	------	------	------	------
TRINITY_DN25493_c0_g1	403	------	------	------	K23379	FRAS1	map04512	ECM-receptor interaction)	ENOG410XNSK	J:Translation, ribosomal structure and biogenesis)	XP_030835000.1	extracellular matrix protein FRAS1 [Strongylocentrotus purpuratus])	sp|Q80T14|FRAS1_MOUSE;;	Extracellular matrix protein FRAS1 OS=Mus musculus OX=10090 GN=Fras1 PE=1 SV=2;;	------	------	------
TRINITY_DN2842_c0_g1	441	------	------	------	------	------	------	------	------	------	------	------	------	------	------	------	------
TRINITY_DN148554_c0_g1	354	------	------	------	------	------	------	------	------	------	------	------	------	------	------	------	------
TRINITY_DN44314_c0_g1	221	------	------	------	------	------	------	------	------	------	------	------	------	------	------	------	------
TRINITY_DN11487_c0_g1	3078	GO:0016021;;GO:0022857;	cellular_component;;molecular_function;;	CC:integral component of membrane;;MF:transmembrane transporter activity;;	K20840	SLC46A3	------	------	ENOG410ZVCA;;ENOG410ZU74;;ENOG4110C2B	G:Carbohydrate transport and metabolism);;	KAF2362137.1	Major facilitator superfamily [Trinorchestia longiramus])	sp|Q5F4B8|S46A3_CHICK;;	Solute carrier family 46 member 3 OS=Gallus gallus OX=9031 GN=SLC46A3 PE=2 SV=1;;	PF07690;;PF00083	MFS_1;;Sugar_tr	Major Facilitator Superfamily;;Sugar (and other) transporter
TRINITY_DN28024_c0_g1	271	------	------	------	------	------	------	------	------	------	------	------	------	------	------	------	------
TRINITY_DN49426_c1_g1	1151	------	------	------	------	------	------	------	------	------	------	------	------	------	------	------	------
TRINITY_DN13140_c0_g1	387	------	------	------	------	------	------	------	------	------	------	------	------	------	------	------	------
TRINITY_DN14028_c0_g1	976	------	------	------	------	------	------	------	------	------	------	------	------	------	------	------	------
TRINITY_DN62747_c0_g2	383	------	------	------	------	------	------	------	------	------	------	------	------	------	------	------	------
TRINITY_DN178161_c0_g1	649	GO:0005576;;GO:0030414;	cellular_component;;molecular_function;;	CC:extracellular region;;MF:peptidase inhibitor activity;;	K23636	WFDC2	------	------	ENOG41125F3	O:Posttranslational modification, protein turnover, chaperones)	XP_011862375.1	PREDICTED: WAP four-disulfide core domain protein 2-like [Vollenhovia emeryi])	sp|Q9DAU7|WFDC2_MOUSE;;	WAP four-disulfide core domain protein 2 OS=Mus musculus OX=10090 GN=Wfdc2 PE=1 SV=1;;	PF00095	WAP	WAP-type (Whey Acidic Protein) 'four-disulfide core'
TRINITY_DN943_c0_g1	8891	------	------	------	------	------	------	------	------	------	------	------	------	------	------	------	------
TRINITY_DN13924_c0_g1	413	------	------	------	------	------	------	------	------	------	------	------	------	------	------	------	------
TRINITY_DN641_c6_g1	354	------	------	------	------	------	------	------	------	------	------	------	------	------	------	------	------
TRINITY_DN55852_c0_g2	267	------	------	------	------	------	------	------	------	------	------	------	------	------	------	------	------
TRINITY_DN2393_c1_g1	1626	------	------	------	------	------	------	------	------	------	------	------	------	------	------	------	------
TRINITY_DN147352_c0_g1	601	------	------	------	------	------	------	------	------	------	------	------	------	------	------	------	------
TRINITY_DN130061_c0_g1	296	------	------	------	------	------	------	------	------	------	------	------	------	------	------	------	------
TRINITY_DN1409_c0_g1	729	------	------	------	------	------	------	------	------	------	------	------	------	------	------	------	------
TRINITY_DN141716_c0_g1	2012	GO:0009968;;GO:0005737;	biological_process;;cellular_component;;	BP:negative regulation of signal transduction;;CC:cytoplasm;;	------	------	------	------	ENOG4111V50	S:Function unknown)	XP_027223544.1	DNA damage-inducible transcript 4-like protein [Penaeus vannamei])	sp|Q9VTH4|SCLLA_DROME;;	Protein scylla OS=Drosophila melanogaster OX=7227 GN=scyl PE=2 SV=1;;	PF07809	RTP801_C	RTP801 C-terminal region
TRINITY_DN76372_c0_g1	290	------	------	------	------	------	------	------	------	------	------	------	------	------	------	------	------
TRINITY_DN175823_c0_g1	273	------	------	------	------	------	------	------	------	------	------	------	------	------	------	------	------
TRINITY_DN67917_c0_g2	213	------	------	------	------	------	------	------	------	------	------	------	------	------	------	------	------
TRINITY_DN2163_c0_g2	463	------	------	------	------	------	------	------	------	------	------	------	------	------	------	------	------
TRINITY_DN92198_c0_g1	521	------	------	------	------	------	------	------	------	------	------	------	------	------	------	------	------
TRINITY_DN22494_c0_g1	479	------	------	------	------	------	------	------	------	------	------	------	------	------	------	------	------
TRINITY_DN10038_c0_g1	3676	GO:0042391;;GO:0034220;;GO:0050877;;GO:0007165;;GO:0007268;;GO:0043005;;GO:0016021;;GO:0045211;;GO:0005887;;GO:0045202;;GO:0004888;;GO:0022848;	biological_process;;biological_process;;biological_process;;biological_process;;biological_process;;cellular_component;;cellular_component;;cellular_component;;cellular_component;;cellular_component;;molecular_function;;molecular_function;;	BP:regulation of membrane potential;;BP:ion transmembrane transport;;BP:neurological system process;;BP:signal transduction;;BP:chemical synaptic transmission;;CC:neuron projection;;CC:integral component of membrane;;CC:postsynaptic membrane;;CC:integral component of plasma membrane;;CC:synapse;;MF:transmembrane signaling receptor activity;;MF:acetylcholine-gated cation channel activity;;	K05312	CHRNN	------	------	ENOG410XQGR	U:Intracellular trafficking, secretion, and vesicular transport)	AGK89908.1	nicotinic acetylcholine receptor subunit alpha 3 [Pandalus japonicus])	sp|P91766|ACH1_MANSE;;	Acetylcholine receptor subunit alpha-like OS=Manduca sexta OX=7130 GN=ARA1 PE=2 SV=1;;	PF02931;;PF02932	Neur_chan_LBD;;Neur_chan_memb	Neurotransmitter-gated ion-channel ligand binding domain;;Neurotransmitter-gated ion-channel transmembrane region
TRINITY_DN50623_c0_g1	221	------	------	------	------	------	------	------	------	------	------	------	------	------	------	------	------
TRINITY_DN31069_c0_g1	323	GO:0016021;;GO:0009986;;GO:0008201;	cellular_component;;cellular_component;;molecular_function;;	CC:integral component of membrane;;CC:cell surface;;MF:heparin binding;;	------	------	------	------	------	------	ROT83230.1	polehole-like protein [Penaeus vannamei])	------	------	PF18338	BppL_N	Lower baseplate protein N-terminal domain
TRINITY_DN2448_c3_g2	387	------	------	------	------	------	------	------	------	------	------	------	------	------	------	------	------
TRINITY_DN43079_c0_g1	293	------	------	------	------	------	------	------	------	------	------	------	------	------	------	------	------
TRINITY_DN123202_c0_g1	269	------	------	------	------	------	------	------	------	------	------	------	------	------	------	------	------
TRINITY_DN15672_c0_g1	2001	------	------	------	------	------	------	------	------	------	XP_027226530.1	uncharacterized protein LOC113818540 [Penaeus vannamei])	------	------	------	------	------
TRINITY_DN14918_c0_g1	2264	GO:0016021;;GO:0022857;	cellular_component;;molecular_function;;	CC:integral component of membrane;;MF:transmembrane transporter activity;;	------	------	------	------	ENOG410XNQK	A:RNA processing and modification)	XP_018015398.1	PREDICTED: facilitated trehalose transporter Tret1-like isoform X2 [Hyalella azteca])	sp|A9ZSY2|TRET1_APILI;;	Facilitated trehalose transporter Tret1 OS=Apis mellifera ligustica OX=7469 GN=Tret1 PE=1 SV=1;;	PF00083;;PF07690	Sugar_tr;;MFS_1	Sugar (and other) transporter;;Major Facilitator Superfamily
TRINITY_DN2851_c0_g1	1713	------	------	------	------	------	------	------	------	------	------	------	------	------	PF13909;;PF13465;;PF00096	zf-H2C2_5;;zf-H2C2_2;;zf-C2H2	C2H2-type zinc-finger domain;;Zinc-finger double domain;;Zinc finger, C2H2 type
TRINITY_DN26490_c0_g1	413	------	------	------	------	------	------	------	------	------	------	------	------	------	------	------	------
TRINITY_DN129696_c0_g1	216	------	------	------	------	------	------	------	------	------	------	------	------	------	------	------	------
TRINITY_DN264_c0_g1	1814	------	------	------	------	------	------	------	------	------	------	------	------	------	------	------	------
TRINITY_DN94212_c0_g1	236	GO:0016746;;GO:0004842;;GO:0003723;	molecular_function;;molecular_function;;molecular_function;;	MF:transferase activity, transferring acyl groups;;MF:ubiquitin-protein transferase activity;;MF:RNA binding;;	pvm;K10593	;EDD1, UBR5	map04120	Ubiquitin mediated proteolysis)	COG5021	O:Posttranslational modification, protein turnover, chaperones)	XP_027230280.1	E3 ubiquitin-protein ligase hyd-like isoform X1 [Penaeus vannamei])	sp|P51592|HYD_DROME;;	E3 ubiquitin-protein ligase hyd OS=Drosophila melanogaster OX=7227 GN=hyd PE=1 SV=3;;	PF00632	HECT	HECT-domain (ubiquitin-transferase)
TRINITY_DN77942_c0_g1	628	------	------	------	------	------	------	------	------	------	------	------	------	------	------	------	------
TRINITY_DN79695_c0_g2	236	------	------	------	------	------	------	------	------	------	------	------	------	------	------	------	------
TRINITY_DN39819_c0_g1	1009	------	------	------	------	------	------	------	------	------	------	------	------	------	------	------	------
TRINITY_DN68471_c0_g1	5610	GO:0016021;;GO:0008201;;GO:0046914;	cellular_component;;molecular_function;;molecular_function;;	CC:integral component of membrane;;MF:heparin binding;;MF:transition metal ion binding;;	K04520	APP	map04726;;map05010	Serotonergic synapse);;Alzheimer's disease)	ENOG410ZW2A	U:Intracellular trafficking, secretion, and vesicular transport)	ASW35103.1	Beta-amyloid-like protein, partial [Procambarus clarkii])	sp|P14599|A4_DROME;;	Amyloid-beta-like protein OS=Drosophila melanogaster OX=7227 GN=Appl PE=1 SV=2;;	PF12925;;PF02177;;PF10515;;PF12924	APP_E2;;APP_N;;APP_amyloid;;APP_Cu_bd	E2 domain of amyloid precursor protein;;Amyloid A4 N-terminal heparin-binding;;Beta-amyloid precursor protein C-terminus;;Copper-binding of amyloid precursor, CuBD
TRINITY_DN5361_c0_g1	1572	GO:0004521;	molecular_function;;	MF:endoribonuclease activity;;	K14648	ENDOU, PP11	------	------	ENOG410XX8E;;COG1241	K:Transcription);;S:Function unknown)	XP_027226631.1	poly(U)-specific endoribonuclease homolog [Penaeus vannamei])	sp|Q9VZ49|ENDOU_DROME;;	Pol;;	PF09412	XendoU	Endoribonuclease XendoU
TRINITY_DN9275_c0_g2	485	------	------	------	------	------	------	------	------	------	------	------	------	------	------	------	------
TRINITY_DN116919_c0_g1	225	GO:0007224;;GO:0071679;;GO:0045880;;GO:0007275;;GO:0007417;;GO:0016021;;GO:0005886;;GO:0030425;;GO:0005929;;GO:0004888;;GO:0005113;	biological_process;;biological_process;;biological_process;;biological_process;;biological_process;;cellular_component;;cellular_component;;cellular_component;;cellular_component;;molecular_function;;molecular_function;;	BP:smoothened signaling pathway;;BP:commissural neuron axon guidance;;BP:positive regulation of smoothened signaling pathway;;BP:multicellular organism development;;BP:central nervous system development;;CC:integral component of membrane;;CC:plasma membrane;;CC:dendrite;;CC:cilium;;MF:transmembrane signaling receptor activity;;MF:patched binding;;	K06226	SMO	map05205;;map05217;;map05200;;map04341;;map04340;;map04360	Proteoglycans in cancer);;Basal cell carcinoma);;Pathways in cancer);;Hedgehog signaling pathway - fly);;Hedgehog signaling pathway);;Axon guidance)	------	------	XP_027217503.1	smoothened homolog isoform X2 [Penaeus vannamei])	------	------	------	------	------
TRINITY_DN159453_c0_g1	387	------	------	------	------	------	------	------	------	------	------	------	------	------	------	------	------
TRINITY_DN54621_c0_g1	285	------	------	------	------	------	------	------	------	------	------	------	------	------	------	------	------
TRINITY_DN47207_c0_g2	255	------	------	------	------	------	------	------	------	------	------	------	------	------	------	------	------
TRINITY_DN25128_c0_g1	391	------	------	------	------	------	------	------	------	------	------	------	------	------	------	------	------
TRINITY_DN45744_c0_g1	432	------	------	------	------	------	------	------	------	------	------	------	------	------	------	------	------
TRINITY_DN99753_c0_g1	219	------	------	------	------	------	------	------	------	------	------	------	------	------	------	------	------
TRINITY_DN63069_c0_g2	679	------	------	------	------	------	------	------	------	------	------	------	------	------	------	------	------
TRINITY_DN90630_c0_g1	377	------	------	------	------	------	------	------	------	------	------	------	------	------	------	------	------
TRINITY_DN80853_c0_g1	424	------	------	------	------	------	------	------	------	------	------	------	------	------	------	------	------
TRINITY_DN85114_c0_g1	601	------	------	------	------	------	------	------	------	------	------	------	------	------	------	------	------
TRINITY_DN110295_c0_g1	411	------	------	------	------	------	------	------	------	------	------	------	------	------	------	------	------
TRINITY_DN111366_c0_g1	296	------	------	------	------	------	------	------	------	------	------	------	------	------	------	------	------
TRINITY_DN9843_c0_g2	508	------	------	------	------	------	------	------	------	------	------	------	------	------	------	------	------
TRINITY_DN1908_c0_g1	492	------	------	------	------	------	------	------	------	------	------	------	------	------	------	------	------
TRINITY_DN101333_c0_g1	312	GO:0016021;	cellular_component;;	CC:integral component of membrane;;	K23544	SERINC1_3	------	------	ENOG410XP7K	S:Function unknown)	XP_027223589.1	serine incorporator 3-like [Penaeus vannamei])	sp|Q803X0|SERC5_DANRE;;	Serine incorporator 5 OS=Danio rerio OX=7955 GN=serinc5 PE=2 SV=1;;	PF03348	Serinc	Serine incorporator (Serinc)
TRINITY_DN97423_c0_g1	708	------	------	------	------	------	------	------	------	------	------	------	------	------	------	------	------
TRINITY_DN976_c0_g1	5037	GO:0016021;	cellular_component;;	CC:integral component of membrane;;	K18469	TBC1D5	------	------	ENOG410YX8Z	S:Function unknown)	XP_027215482.1	TBC1 domain family member 5-like isoform X1 [Penaeus vannamei])	sp|Q92609|TBCD5_HUMAN;;	TBC1 domain family member 5 OS=Homo sapiens OX=9606 GN=TBC1D5 PE=1 SV=1;;	PF00566	RabGAP-TBC	Rab-GTPase-TBC domain
TRINITY_DN93931_c0_g1	376	------	------	------	------	------	------	------	------	------	------	------	------	------	------	------	------
TRINITY_DN5035_c0_g1	899	------	------	------	------	------	------	------	------	------	------	------	------	------	------	------	------
TRINITY_DN68141_c0_g1	677	------	------	------	------	------	------	------	------	------	------	------	------	------	------	------	------
TRINITY_DN12653_c0_g1	586	------	------	------	------	------	------	------	------	------	------	------	------	------	------	------	------
TRINITY_DN63166_c1_g1	2913	GO:0034765;;GO:0016021;;GO:0005249;	biological_process;;cellular_component;;molecular_function;;	BP:regulation of ion transmembrane transport;;CC:integral component of membrane;;MF:voltage-gated potassium channel activity;;	K04908	KCNH5, KV10.2	------	------	ENOG410XPSE;;COG2202	S:Function unknown);;T:Signal transduction mechanisms)	XP_033608097.1	potassium voltage-gated channel protein eag isoform X4 [Cryptotermes secundus])	sp|Q02280|KCNAE_DROME;;	Potassium voltage-gated channel protein eag OS=Drosophila melanogaster OX=7227 GN=eag PE=1 SV=2;;	PF00520;;PF13426;;PF00989;;PF07885;;PF08448;;PF08447	Ion_trans;;PAS_9;;PAS;;Ion_trans_2;;PAS_4;;PAS_3	Ion transport protein;;PAS domain;;PAS fold;;Ion channel;;PAS fold;;PAS fold
TRINITY_DN14473_c1_g1	367	------	------	------	------	------	------	------	------	------	------	------	------	------	------	------	------
TRINITY_DN134037_c0_g1	322	------	------	------	------	------	------	------	------	------	------	------	------	------	------	------	------
TRINITY_DN1085_c0_g2	740	------	------	------	------	------	------	------	------	------	------	------	------	------	------	------	------
TRINITY_DN83299_c0_g1	379	------	------	------	------	------	------	------	------	------	------	------	------	------	------	------	------
TRINITY_DN108328_c0_g1	326	------	------	------	------	------	------	------	------	------	------	------	------	------	------	------	------
TRINITY_DN89775_c0_g2	1997	------	------	------	------	------	------	------	------	------	------	------	------	------	------	------	------
TRINITY_DN13268_c0_g1	1238	GO:0005737;;GO:0005544;;GO:0005509;	cellular_component;;molecular_function;;molecular_function;;	CC:cytoplasm;;MF:calcium-dependent phospholipid binding;;MF:calcium ion binding;;	K17095	ANXA7_11	------	------	ENOG410XPUN	S:Function unknown)	XP_027235563.1	annexin B10-like isoform X3 [Penaeus vannamei])	sp|P22464|ANXB9_DROME;;	Annexin B9 OS=Drosophila melanogaster OX=7227 GN=AnxB9 PE=2 SV=2;;	PF00191	Annexin	Annexin
TRINITY_DN3370_c1_g2	369	------	------	------	------	------	------	------	------	------	------	------	------	------	------	------	------
TRINITY_DN16315_c2_g1	253	------	------	------	------	------	------	------	------	------	------	------	------	------	------	------	------
TRINITY_DN29544_c0_g1	451	------	------	------	------	------	------	------	------	------	------	------	------	------	------	------	------
TRINITY_DN26873_c0_g1	355	GO:0016301;	molecular_function;;	MF:kinase activity;;	K15522;K15523	FN3K;FN3KRP	------	------	COG3001	G:Carbohydrate transport and metabolism)	XP_027215169.1	ketosamine-3-kinase-like [Penaeus vannamei])	sp|Q8K274|KT3K_MOUSE;;	Ketosamine-3-kinase OS=Mus musculus OX=10090 GN=Fn3krp PE=1 SV=2;;	------	------	------
TRINITY_DN164967_c0_g1	334	------	------	------	------	------	------	------	------	------	------	------	------	------	------	------	------
TRINITY_DN2087_c0_g2	1065	------	------	------	------	------	------	------	------	------	------	------	------	------	------	------	------
TRINITY_DN56331_c0_g1	242	------	------	------	------	------	------	------	------	------	------	------	------	------	------	------	------
TRINITY_DN100997_c0_g1	315	------	------	------	------	------	------	------	------	------	------	------	------	------	------	------	------
TRINITY_DN2411_c1_g2	2045	------	------	------	------	------	------	------	------	------	------	------	------	------	------	------	------
TRINITY_DN84298_c0_g1	3006	------	------	------	K08733	APPL1, DIP13A	map04211;;map05210;;map05200	Longevity regulating pathway);;Colorectal cancer);;Pathways in cancer)	ENOG410ZWZQ	S:Function unknown)	XP_027231550.1	DCC-interacting protein 13-alpha-like isoform X2 [Penaeus vannamei])	sp|Q9UKG1|DP13A_HUMAN;;	DCC-interacting protein 13-alpha OS=Homo sapiens OX=9606 GN=APPL1 PE=1 SV=1;;	PF16746;;PF00640;;PF00169;;PF03114;;PF16652	BAR_3;;PID;;PH;;BAR;;PH_13	BAR domain of APPL family;;Phosphotyrosine interaction domain (PTB/PID);;PH domain;;BAR domain;;Pleckstrin homology domain
TRINITY_DN158177_c0_g3	762	GO:0003677;	molecular_function;;	MF:DNA binding;;	------	------	------	------	ENOG4111IWV	S:Function unknown)	XP_014674873.1	PREDICTED: uncharacterized protein LOC106814985 isoform X2 [Priapulus caudatus])	------	------	PF13359;;PF01609	DDE_Tnp_4;;DDE_Tnp_1	DDE superfamily endonuclease;;Transposase DDE domain
TRINITY_DN26225_c0_g1	281	------	------	------	------	------	------	------	------	------	------	------	------	------	------	------	------
TRINITY_DN93897_c0_g2	370	------	------	------	------	------	------	------	------	------	------	------	------	------	------	------	------
TRINITY_DN25123_c0_g1	538	------	------	------	------	------	------	------	------	------	------	------	------	------	------	------	------
TRINITY_DN106231_c0_g1	257	GO:0016021;;GO:0016740;	cellular_component;;molecular_function;;	CC:integral component of membrane;;MF:transferase activity;;	------	------	------	------	COG0607	P:Inorganic ion transport and metabolism)	ALJ10568.1	rhodanese 1-like protein [Macrobrachium nipponense])	------	------	PF00581	Rhodanese	Rhodanese-like domain
TRINITY_DN20691_c0_g1	917	------	------	------	------	------	------	------	------	------	------	------	------	------	------	------	------
TRINITY_DN10688_c0_g1	746	------	------	------	------	------	------	------	------	------	------	------	------	------	PF13465;;PF00096;;PF13894	zf-H2C2_2;;zf-C2H2;;zf-C2H2_4	Zinc-finger double domain;;Zinc finger, C2H2 type;;C2H2-type zinc finger
TRINITY_DN69691_c0_g1	208	------	------	------	------	------	------	------	------	------	------	------	------	------	------	------	------
TRINITY_DN84632_c0_g2	243	------	------	------	------	------	------	------	------	------	------	------	------	------	------	------	------
TRINITY_DN104456_c0_g1	215	------	------	------	------	------	------	------	------	------	------	------	------	------	------	------	------
TRINITY_DN140488_c0_g1	275	------	------	------	------	------	------	------	------	------	------	------	------	------	------	------	------
TRINITY_DN415_c3_g1	472	------	------	------	------	------	------	------	------	------	------	------	------	------	------	------	------
TRINITY_DN117949_c0_g1	306	------	------	------	------	------	------	------	------	------	------	------	------	------	------	------	------
TRINITY_DN61549_c0_g4	765	GO:0016021;;GO:0004930;	cellular_component;;molecular_function;;	CC:integral component of membrane;;MF:G-protein coupled receptor activity;;	------	------	------	------	------	------	ROT72895.1	putative histamine H2 receptor-like [Penaeus vannamei])	------	------	------	------	------
TRINITY_DN20357_c0_g1	507	------	------	------	------	------	------	------	------	------	------	------	------	------	------	------	------
TRINITY_DN139893_c1_g1	302	------	------	------	------	------	------	------	------	------	------	------	------	------	------	------	------
TRINITY_DN20258_c0_g1	467	------	------	------	------	------	------	------	------	------	------	------	------	------	------	------	------
TRINITY_DN114584_c0_g1	278	------	------	------	------	------	------	------	------	------	------	------	------	------	------	------	------
TRINITY_DN132115_c2_g1	229	------	------	------	------	------	------	------	------	------	------	------	------	------	------	------	------
TRINITY_DN3309_c0_g1	1268	------	------	------	------	------	------	------	------	------	------	------	------	------	------	------	------
TRINITY_DN15676_c0_g3	1168	------	------	------	------	------	------	------	------	------	------	------	------	------	------	------	------
TRINITY_DN120838_c0_g1	213	------	------	------	------	------	------	------	------	------	------	------	------	------	------	------	------
TRINITY_DN7855_c2_g1	238	------	------	------	------	------	------	------	------	------	------	------	------	------	------	------	------
TRINITY_DN17427_c0_g1	326	------	------	------	------	------	------	------	------	------	------	------	------	------	------	------	------
TRINITY_DN19351_c0_g2	803	------	------	------	------	------	------	------	------	------	------	------	------	------	------	------	------
TRINITY_DN4468_c8_g1	977	------	------	------	------	------	------	------	------	------	------	------	------	------	------	------	------
TRINITY_DN116814_c0_g1	286	------	------	------	------	------	------	------	------	------	------	------	------	------	------	------	------
TRINITY_DN9392_c1_g1	299	------	------	------	------	------	------	------	------	------	------	------	------	------	------	------	------
TRINITY_DN146541_c0_g1	239	------	------	------	------	------	------	------	------	------	------	------	------	------	------	------	------
TRINITY_DN56359_c0_g1	210	------	------	------	------	------	------	------	------	------	------	------	------	------	------	------	------
TRINITY_DN52761_c0_g2	648	GO:0007264;;GO:0005085;	biological_process;;molecular_function;;	BP:small GTPase mediated signal transduction;;MF:guanyl-nucleotide exchange factor activity;;	K04351	RAPGEF4, EPAC2	map04015;;map04261;;map04911;;map04024;;map04072;;map04670	Rap1 signaling pathway);;Adrenergic signaling in cardiomyocytes);;Insulin secretion);;cAMP signaling pathway);;Phospholipase D signaling pathway);;Leukocyte transendothelial migration)	ENOG410Z25N;;ENOG410XPX9	S:Function unknown);;T:Signal transduction mechanisms)	XP_023713339.1	rap guanine nucleotide exchange factor 4 isoform X1 [Cryptotermes secundus])	sp|Q8WZA2|RPGF4_HUMAN;;	Rap guanine nucleotide exchange factor 4 OS=Homo sapiens OX=9606 GN=RAPGEF4 PE=1 SV=1;;	------	------	------
TRINITY_DN89734_c0_g1	2512	GO:0016021;	cellular_component;;	CC:integral component of membrane;;	------	------	------	------	ENOG410ZI5I	S:Function unknown)	XP_021933769.1	transmembrane protein 72 isoform X2 [Zootermopsis nevadensis])	------	------	PF16054	TMEM72	Transmembrane protein family 72
TRINITY_DN85915_c0_g1	217	------	------	------	------	------	------	------	------	------	------	------	------	------	------	------	------
TRINITY_DN172927_c0_g1	315	------	------	------	------	------	------	------	------	------	------	------	------	------	------	------	------
TRINITY_DN81438_c0_g1	1337	------	------	------	------	------	------	------	------	------	------	------	------	------	------	------	------
TRINITY_DN100643_c0_g1	208	------	------	------	------	------	------	------	------	------	------	------	------	------	------	------	------
TRINITY_DN156072_c0_g1	347	------	------	------	------	------	------	------	------	------	------	------	------	------	------	------	------
TRINITY_DN71325_c0_g1	640	------	------	------	------	------	------	------	ENOG4111Y42	S:Function unknown)	XP_027237843.1	uncharacterized protein LOC113828970 [Penaeus vannamei])	sp|P0DPW5|TX11A_CORWE;;	U-scoloptoxi;;	PF01607	CBM_14	Chitin binding Peritrophin-A domain
TRINITY_DN5994_c0_g1	1976	GO:0008270;;GO:0016491;	molecular_function;;molecular_function;;	MF:zinc ion binding;;MF:oxidoreductase activity;;	------	------	------	------	COG1063	L:Replication, recombination and repair)	XP_019645147.1	PREDICTED: LOW QUALITY PROTEIN: D-arabinitol dehydrogenase 1-like [Branchiostoma belcheri])	sp|Q4R0J7|ARD1_UROFA;;	D-arabinitol dehydrogenase 1 OS=Uromyces fabae OX=55588 GN=ARD1 PE=1 SV=1;;	PF08240;;PF00107;;PF16912	ADH_N;;ADH_zinc_N;;Glu_dehyd_C	Alcohol dehydrogenase GroES-like domain;;Zinc-binding dehydrogenase;;Glucose dehydrogenase C-terminus
TRINITY_DN44227_c0_g1	3827	GO:0016301;	molecular_function;;	MF:kinase activity;;	------	------	------	------	ENOG41126TJ	T:Signal transduction mechanisms)	KAB7501352.1	Cyclin-dependent kinase 2-associated protein 1 [Armadillidium nasatum])	sp|P49119|CDKA1_MESAU;;	Cyclin-dependent kinase 2-associated protein 1 OS=Mesocricetus auratus OX=10036 GN=CDK2AP1 PE=2 SV=1;;	PF09806	CDK2AP	Cyclin-dependent kinase 2-associated protein
TRINITY_DN61140_c0_g2	279	------	------	------	------	------	------	------	------	------	------	------	------	------	------	------	------
TRINITY_DN8889_c0_g1	310	------	------	------	------	------	------	------	------	------	------	------	------	------	------	------	------
TRINITY_DN17350_c0_g1	750	------	------	------	------	------	------	------	------	------	------	------	------	------	------	------	------
TRINITY_DN84715_c0_g2	469	------	------	------	------	------	------	------	------	------	------	------	------	------	------	------	------
TRINITY_DN17910_c1_g1	225	------	------	------	------	------	------	------	------	------	------	------	------	------	------	------	------
TRINITY_DN1312_c0_g1	6529	------	------	------	------	------	------	------	------	------	------	------	------	------	------	------	------
TRINITY_DN4713_c1_g3	442	------	------	------	------	------	------	------	------	------	------	------	------	------	------	------	------
TRINITY_DN34000_c0_g1	663	GO:0006310;;GO:0015074;;GO:0003964;;GO:0003676;;GO:0003677;	biological_process;;biological_process;;molecular_function;;molecular_function;;molecular_function;;	BP:DNA recombination;;BP:DNA integration;;MF:RNA-directed DNA polymerase activity;;MF:nucleic acid binding;;MF:DNA binding;;	------	------	------	------	COG2801	L:Replication, recombination and repair)	XP_033633155.1	uncharacterized protein LOC117294748 [Asterias rubens])	------	------	PF00078	RVT_1	Reverse transcriptase (RNA-dependent DNA polymerase)
TRINITY_DN27788_c0_g1	284	------	------	------	------	------	------	------	------	------	------	------	------	------	------	------	------
TRINITY_DN12338_c0_g1	453	------	------	------	------	------	------	------	------	------	------	------	------	------	------	------	------
TRINITY_DN18672_c0_g4	354	------	------	------	------	------	------	------	------	------	------	------	------	------	------	------	------
TRINITY_DN11570_c0_g1	486	GO:0016021;	cellular_component;;	CC:integral component of membrane;;	------	------	------	------	------	------	OWF38035.1	Small integral membrane protein 13 [Mizuhopecten yessoensis])	------	------	PF15938;;PF13273	DUF4750;;DUF4064	Domain of unknown function (DUF4750);;Protein of unknown function (DUF4064)
TRINITY_DN164072_c0_g1	270	------	------	------	------	------	------	------	------	------	------	------	------	------	------	------	------
TRINITY_DN22333_c0_g3	1162	------	------	------	------	------	------	------	------	------	------	------	------	------	PF13465;;PF13909;;PF00096;;PF13894	zf-H2C2_2;;zf-H2C2_5;;zf-C2H2;;zf-C2H2_4	Zinc-finger double domain;;C2H2-type zinc-finger domain;;Zinc finger, C2H2 type;;C2H2-type zinc finger
TRINITY_DN84643_c0_g1	666	------	------	------	------	------	------	------	------	------	------	------	------	------	------	------	------
TRINITY_DN12844_c0_g1	2622	------	------	------	------	------	------	------	------	------	------	------	------	------	------	------	------
TRINITY_DN20614_c0_g1	2775	------	------	------	K19366	SPG20	map04144	Endocytosis)	ENOG410ZEPM	S:Function unknown)	XP_027221066.1	spartin-like [Penaeus vannamei])	sp|A0JNJ3|SPART_BOVIN;;	Spartin OS=Bos taurus OX=9913 GN=SPART PE=2 SV=1;;	PF06911	Senescence	Senescence-associated protein
TRINITY_DN61046_c0_g2	221	------	------	------	------	------	------	------	------	------	------	------	------	------	------	------	------
TRINITY_DN9066_c0_g2	1727	------	------	------	------	------	------	------	------	------	KXJ06281.1	hypothetical protein AC249_AIPGENE27713 [Exaiptasia pallida])	------	------	------	------	------
TRINITY_DN42700_c0_g1	416	GO:0016021;;GO:0016740;	cellular_component;;molecular_function;;	CC:integral component of membrane;;MF:transferase activity;;	------	------	------	------	COG3177	S:Function unknown)	XP_027222131.1	adenosine monophosphate-protein transferase Fic-like isoform X2 [Penaeus vannamei])	sp|Q17A75|FICD_AEDAE;;	Protein adenylyltransferase Fic OS=Aedes aegypti OX=7159 GN=AAEL005383 PE=3 SV=1;;	PF02661	Fic	Fic/DOC family
TRINITY_DN158097_c0_g1	254	------	------	------	------	------	------	------	------	------	------	------	------	------	------	------	------
TRINITY_DN48180_c0_g4	787	------	------	------	------	------	------	------	------	------	------	------	------	------	------	------	------
TRINITY_DN70239_c0_g1	277	------	------	------	K15627	ASPSCR1, ASPL	map05202	Transcriptional misregulation in cancer)	------	------	XP_027222765.1	tether containing UBX domain for GLUT4-like [Penaeus vannamei])	------	------	------	------	------
TRINITY_DN85369_c2_g1	321	------	------	------	------	------	------	------	------	------	------	------	------	------	------	------	------
TRINITY_DN36651_c0_g2	321	------	------	------	------	------	------	------	------	------	------	------	------	------	------	------	------
TRINITY_DN7471_c0_g1	314	------	------	------	------	------	------	------	------	------	------	------	------	------	------	------	------
TRINITY_DN11668_c0_g2	351	------	------	------	------	------	------	------	------	------	------	------	------	------	------	------	------
TRINITY_DN11208_c0_g1	2738	------	------	------	------	------	------	------	------	------	------	------	------	------	------	------	------
TRINITY_DN33285_c0_g1	249	GO:0016021;;GO:0034993;;GO:0005639;	cellular_component;;cellular_component;;cellular_component;;	CC:integral component of membrane;;CC:LINC complex;;CC:integral component of nuclear inner membrane;;	K19347	SUN1_2	------	------	ENOG410YM6S	S:Function unknown)	XP_027230751.1	uncharacterized protein LOC113822415 [Penaeus vannamei])	sp|Q9D666|SUN1_MOUSE;;	SUN domain-containing protein 1 OS=Mus musculus OX=10090 GN=Sun1 PE=1 SV=2;;	PF07738	Sad1_UNC	Sad1 / UNC-like C-terminal
TRINITY_DN152226_c0_g1	226	------	------	------	------	------	------	------	------	------	------	------	------	------	------	------	------
TRINITY_DN2381_c0_g1	2374	GO:0003677;	molecular_function;;	MF:DNA binding;;	------	------	------	------	------	------	KAF2358187.1	DDE superfamily endonuclease domain [Trinorchestia longiramus])	------	------	------	------	------
TRINITY_DN18449_c0_g1	2829	------	------	------	------	------	------	------	------	------	------	------	------	------	------	------	------
TRINITY_DN4693_c0_g1	2813	GO:0048598;;GO:0072669;	biological_process;;cellular_component;;	BP:embryonic morphogenesis;;CC:tRNA-splicing ligase complex;;	------	------	------	------	------	------	XP_027207314.1	uncharacterized protein LOC113800713 [Penaeus vannamei])	------	------	PF15323	Ashwin	Developmental protein
TRINITY_DN24923_c0_g1	972	GO:0016070;;GO:0000398;;GO:0046540;;GO:0071011;;GO:0005688;;GO:0005681;;GO:0016740;;GO:0003723;	biological_process;;biological_process;;cellular_component;;cellular_component;;cellular_component;;cellular_component;;molecular_function;;molecular_function;;	BP:RNA metabolic process;;BP:mRNA splicing, via spliceosome;;CC:U4/U6 x U5 tri-snRNP complex;;CC:precatalytic spliceosome;;CC:U6 snRNP;;CC:spliceosomal complex;;MF:transferase activity;;MF:RNA binding;;	K12627	LSM8	map03018;;map03040	RNA degradation);;Spliceosome)	ENOG41124H7	K:Transcription)	XP_027208513.1	U6 snRNA-associated Sm-like protein LSm8 [Penaeus vannamei])	sp|Q3ZCE0|LSM8_BOVIN;;	U6 snRNA-associated Sm-like protein LSm8 OS=Bos taurus OX=9913 GN=LSM8 PE=3 SV=3;;	PF01423	LSM	LSM domain
TRINITY_DN179817_c0_g1	665	------	------	------	------	------	------	------	------	------	------	------	------	------	------	------	------
TRINITY_DN49616_c0_g1	234	------	------	------	------	------	------	------	------	------	------	------	------	------	------	------	------
TRINITY_DN65517_c0_g1	305	------	------	------	------	------	------	------	------	------	------	------	------	------	------	------	------
TRINITY_DN98345_c0_g1	379	------	------	------	------	------	------	------	------	------	------	------	------	------	------	------	------
TRINITY_DN76544_c0_g1	834	------	------	------	------	------	------	------	------	------	------	------	------	------	------	------	------
TRINITY_DN11105_c0_g1	3963	------	------	------	------	------	------	------	------	------	------	------	------	------	------	------	------
TRINITY_DN106972_c0_g1	322	------	------	------	------	------	------	------	------	------	------	------	------	------	------	------	------
TRINITY_DN64681_c0_g2	1532	------	------	------	------	------	------	------	------	------	------	------	------	------	------	------	------
TRINITY_DN55544_c0_g2	359	------	------	------	------	------	------	------	------	------	------	------	------	------	------	------	------
TRINITY_DN31850_c0_g1	331	------	------	------	------	------	------	------	------	------	------	------	------	------	------	------	------
TRINITY_DN176913_c0_g1	843	------	------	------	------	------	------	------	------	------	------	------	------	------	------	------	------
TRINITY_DN22287_c2_g1	1042	------	------	------	------	------	------	------	------	------	------	------	------	------	------	------	------
TRINITY_DN11810_c0_g1	1803	GO:0006493;;GO:0045747;;GO:0012505;;GO:0035252;;GO:0035251;;GO:0046527;;GO:0016740;	biological_process;;biological_process;;cellular_component;;molecular_function;;molecular_function;;molecular_function;;molecular_function;;	BP:protein O-linked glycosylation;;BP:positive regulation of Notch signaling pathway;;CC:endomembrane system;;MF:UDP-xylosyltransferase activity;;MF:UDP-glucosyltransferase activity;;MF:glucosyltransferase activity;;MF:transferase activity;;	K13667	RUMI, KTELC1	map00514	Other types of O-glycan biosynthesis)	ENOG410XT5U	S:Function unknown)	XP_027239482.1	O-glucosyltransferase rumi homolog [Penaeus vannamei])	sp|Q16QY8|RUMI_AEDAE;;	O-glucosyltransferase rumi homolog OS=Aedes aegypti OX=7159 GN=AAEL011121 PE=3 SV=1;;	PF05686	Glyco_transf_90	Glycosyl transferase family 90
TRINITY_DN29558_c0_g2	410	------	------	------	------	------	------	------	------	------	------	------	------	------	------	------	------
TRINITY_DN26261_c0_g2	636	------	------	------	------	------	------	------	------	------	------	------	------	------	------	------	------
TRINITY_DN128180_c0_g1	276	------	------	------	------	------	------	------	------	------	------	------	------	------	------	------	------
TRINITY_DN33327_c0_g1	552	------	------	------	------	------	------	------	------	------	------	------	------	------	------	------	------
TRINITY_DN13806_c0_g1	591	------	------	------	------	------	------	------	------	------	------	------	------	------	------	------	------
TRINITY_DN33886_c0_g1	396	------	------	------	------	------	------	------	------	------	------	------	------	------	------	------	------
[truncated: 95,578 more rows]
